# Supplementary material for: Dental Composites with Calcium / Strontium Phosphates and Polylysine
Source: PLoS One. 2016 Oct 11;11(10):e0164653. doi: 10.1371/journal.pone.0164653 (PMC5058497; doi:10.1371/journal.pone.0164653)
Supplement: S1 File — Experimental composite raw data. (XLSX) [file pone.0164653.s001.xlsx]

## Sheet: Monomer conversion , shrinkage
																	Monomer conversion profile
		Monomer conversion (%)								Calculated polymerization shrinkage (vol%)							Time (s)	F1	F2	F3	F4	Z 250
		F1	F2	F3	F4					F1	F2	F3	F4				8.64	-0.33	0.23	-0.08	0.21	0.03
	PO	25		0		Z250			PO	25		0					15.06	0.33	-0.23	0.08	-0.21	-0.03
	PLS	2.5	0	2.5	0				PLS	2.5	0	2.5	0				21.42	16.76	15.39	32.99	28.92	24.39
		66.09	67.77	72.6	72.7	55.08				3.12138	3.20166	3.42832	3.43304				27.78	47.99	49.52	55.51	53.93	37.88
		65.93	65.65	73.69	73.6	49.45				3.11193	3.10249	3.48027	3.47554				34.16	55.59	56.29	61.26	56.51	42.78
		63.65	68.06	73.7	74.86	57.47				3.00804	3.21582	3.48027	3.53693				40.52	58.31	59.03	63.63	60.23	43.15
		64.85	67.59	75.3	75.97	52.3				3.06471	3.19221	3.55582	3.58888				46.88	60.09	60.41	65.06	63.49	47.04
		65.98	67.73	72.99	73.72	55.76				3.11666	3.19693	3.44721	3.48027				53.23	60.76	61.84	65.77	65.07	45.96
	Mean	65.3	67.36	73.656	74.17	54.012			Mean	3.08454	3.18182	3.47838	3.50293				59.58	61.47	62.86	66.76	66.41	49.01
	SD	1.04981	0.971082	1.03254	1.26535	3.15819			SD	0.0484343	0.0452199	0.0486868	0.0606027				65.92	61.48	63.76	67	67.47	48.51
	CI	0.920182	0.851175	0.905041	1.1091	2.76823			CI	0.0424537	0.0396363	0.0426751	0.0531196				72.28	61.85	63.85	67.79	67.25	49.66
																	78.63	60.92	63.69	67.65	68.28	47.45
																	84.97	62.27	64.45	68.3	68.08	47.92
																	91.31	61.57	64.16	68.44	68.82	48.89
																	97.69	61.93	62.72	69.12	67.72	48.5
																	104.03	62.16	63.7	68.84	69.07	48.17
																	110.38	62.28	63.26	69.06	68.78	51.08
																	116.73	62.4	63.49	68.48	68.57	50.63
																	123.08	62.52	62.68	68.41	69.07	49.89
																	129.42	62.44	63.25	68.72	68.64	49.94
																	135.8	62.36	63.38	69.2	69.22	49.78
																	142.14	62.67	63.24	68.93	69.34	49.47
																	148.5	63.1	62.97	69.63	69.98	52.1
																	154.84	63.34	63.3	70.08	69.61	50.72
																	161.17	62.51	63.01	69.4	69.32	50.62
																	167.5	62.95	63.3	70.01	69.2	49.87
																	173.84	63.55	62.85	69.89	69.35	51.4
																	180.22	62.93	63.58	69.66	70.2	52.53
																	186.55	62.7	62.95	69.45	70.31	51
																	192.89	62.56	63.64	69.6	70.19	51.34
																	199.27	62.88	62.9	70.16	70	51.44
																	205.59	63.11	63.49	69.76	70.19	51.24
																	211.94	63.3	63.49	70.29	69.6	50.97
																	218.28	62.23	62.83	70.06	70.35	50.68
																	224.63	63.5	63.04	69.63	70.9	51.61
																	230.95	62.88	62.62	70.81	70.14	51.15
																	237.33	63.94	63.12	70.08	70.7	50.68
																	243.67	63.93	63.3	70.56	70.62	52.08
																	250	63.52	63.81	69.57	70.1	52.08
																	256.34	63.7	64.24	70.76	70.33	50.32
																	262.7	63.63	63.44	70.16	71.09	52.34
																	269.03	63.48	63.62	70.65	70.91	52.42
																	275.41	63.31	63.1	71.4	70.95	51.96
																	281.75	63.65	64.09	70.54	70.51	51.87
																	288.09	63.94	62.85	70.59	71.02	51.74
																	294.42	64.3	63.43	71.11	70.46	51.57
																	300.78	64.05	63.44	71.2	71.16	51.79
																	307.16	63.63	63.34	70.78	71.39	52.63
																	313.47	63.74	63.11	71.38	70.82	53.12
																	319.81	63.45	64.55	71.47	71.36	51.83
																	326.17	64.51	63.75	70.95	71.33	51.94
																	332.5	65.06	63.46	70.57	71.51	53.69
																	338.84	64.04	64.44	70.72	72.01	52.65
																	345.2	64.02	64.13	70.9	71.73	52.24
																	351.53	64.23	64.5	71.17	71.44	53.95
																	357.89	64.16	64.29	72.07	71.27	53.59
																	364.25	63.98	63.86	71.39	71.66	53.04
																	370.61	64.42	63.72	71.14	71.59	53.53
																	376.97	64.53	63.07	71.15	71.26	52
																	383.31	64.47	63.92	71.85	71.95	52.26
																	389.67	64.22	64.12	71.11	71.78	53.17
																	396.03	64.15	63.61	71.27	72.31	53.33
																	402.39	64.55	64.58	71.19	72.17	52.52
																	408.75	64.05	64.34	71.15	71.88	54.48
																	415.09	63.96	64.26	71.14	71.98	52.82
																	421.45	63.95	64.84	70.97	71.2	53.62
																	427.8	64.4	64.21	72.42	71.99	53.29
																	434.16	64.68	64.68	72.21	72.23	52.57
																	440.52	63.89	64.39	71.52	71.76	52.92
																	446.88	64.2	64.67	72.07	71.69	53.73
																	453.23	64.69	63.69	71.27	72.31	52.9
																	459.59	64.14	63.97	72.39	72.35	53.48
																	465.95	64.32	64.2	72.16	72.44	53.93
																	472.3	64.45	63.84	72.21	72.67	53.38
																	478.66	64.29	64.13	72.02	71.98	52.58
																	485	63.45	64.23	71.82	72.55	53.86
																	491.36	64.69	64.83	71.75	72.6	52.58
																	497.7	64.76	63.87	71.15	71.67	52.96
																	504.06	64.74	63.94	72.05	72.39	53.66
																	510.42	64.74	64	72.17	73.11	55.05
																	516.77	64.68	65.47	72.44	72.73	53.44
																	523.13	64.51	63.99	72.5	72.08	53.82
																	529.48	64.77	63.94	72.03	72.37	52.17
																	535.83	64.7	64.59	72.19	72.77	54.36
																	542.17	64.39	64.44	72.47	72.68	54.62
																	548.52	64.78	64.05	71.97	72.67	53.93
																	554.88	64.55	64.38	71.94	71.79	54.36
																	561.23	64.64	64.79	72.62	72.42	55.21
																	567.58	64.5	64.66	71.95	72.66	53.34
																	573.94	65.51	63.96	72.14	72.94	53.7
																	580.28	64.97	64.96	71.82	72.6	51.43
																	586.66	64.77	64.13	72.2	72.01	54.31
																	593.02	64.31	64.34	72.31	72.65	53.59
																	599.38	64.16	65.22	72.25	73.37	53.93
																	605.73	64.39	64.87	72.23	72.17	55.59
																	612.09	64.42	64.78	72.21	72.73	54.63
																	618.45	64.89	64.75	72.85	72.54	53.7
																	624.81	64.6	64.93	72.42	72.75	52.99
																	631.19	65.21	64.73	72.34	72.41	53.2
																	637.55	64.65	64.94	72.51	72.73	52.14
																	643.92	65.25	65.13	72.75	72.21	54.33
																	650.28	65.1	65.06	72.32	72.73	54.94
																	656.64	65.24	65.69	72.88	73.06	54.12
																	663	64.81	64.85	72.58	72.36	55.23
																	669.34	64.5	64.77	72.21	72.05	54.12
																	675.7	65.33	64.5	72.31	72.63	53.33
																	682.08	65.15	64.47	72.68	72.43	53.95
																	688.44	64.9	64.52	73.11	72.22	53.24
																	694.81	65.05	65.43	72.66	72.26	52.27
																	701.19	65.17	65.45	72.33	73.82	54.77
																	707.55	64.99	65	72.51	72.37	54.44
																	713.92	65.05	64.82	73.18	73.19	55.02
																	720.28	65.3	65.49	72.48	73.33	55.38
																	726.64	65.67	64.52	72.96	73.27	52.42
																	733.05	65.27	65.6	72.74	72.65	54.54
																	739.39	64.96	64.93	72.42	73.71	53.83
																	745.75	64.7	65.34	72.13	73.44	54.59
																	752.11	65.67	64.77	72.87	72.43	53.3
																	758.48	65.58	65.21	72.64	72.09	53.12
																	764.86	65.19	64.95	72.69	73.55	55.08
																	771.2	66.03	64.98	71.77	73.11	54.42
																	777.55	65.47	65.03	72.39	72.74	54.79
																	783.94	65.48	65.41	73.14	73.18	55.33
																	790.3	65.73	65.17	72.62	72.96	53.9
																	796.66	65.85	65.1	72.85	73.58	54.23
																	803	65.22	65.59	72.96	72.97	54.55
																	809.36	65.8	64.57	72.32	72.69	54.13
																	815.69	66.32	65.84	72.68	72.91	55.13
																	822.02	65.37	65.72	72.9	73.08	53.44
																	828.41	65.89	65.32	73.03	73.01	54.05
																	834.78	65.57	65.88	72.94	72.62	55.74
																	841.16	65.28	65.26	72.76	73.43	53.46
																	847.5	65.41	64.68	73.42	73.56	54.97
																	853.88	65.55	65.57	72.79	73.83	53.77
																	860.23	65.5	65.47	73.45	72.88	54.86
																	866.61	65.6	65.44	73.86	73.45	53.16
																	872.97	65.98	65.55	73.21	74.36	54.88
																	879.34	65.07	65.13	73.56	73.38	56.12
																	885.7	65.6	64.5	73.27	73.99	55.44
																	892.08	65.75	65.68	73.52	72.83	54.5
																	898.47	66.01	65.46	73.45	73.72	56.33
																	904.8	65.38	65.21	73.43	73.67	53.3
																	911.16	65.16	64.93	73.07	74.09	54.97
																	917.53	66.05	64.86	73.47	74.07	54.11
																	923.91	65.6	65.61	73.18	73.16	56
																	930.27	65.53	65.3	73.21	73.4	55.55
																	936.64	65.54	66.32	73.42	73.71	54.16
																	943	65.49	65.14	73.5	74.5	54.8
																	949.36	65.8	65.42	73.35	73.29	54.66
																	955.73	65.87	66.47	72.83	73.63	55.38
																	962.11	65.96	66.03	73.35	73.98	54.06
																	968.44	65.67	65.47	73.31	73.63	53.81
																	974.81	66.03	65.93	73.48	73.57	56.25
																	981.16	65.63	65.76	73.18	73.45	55.53
																	987.5	65.99	65.52	73.8	73.15	54.76
																	993.84	65.74	66.07	72.07	73.2	55.14
																	1000.22	65.46	65	73.48	73.28	55.04
																	1006.59	65.61	66.23	72.67	73.36	54.4
																	1012.92	66.04	66.64	72.97	73.12	54.51
																	1019.25	65.54	65.79	73.86	74.2	55.29
																	1025.64	66.47	65.66	73.63	73.92	55.21
																	1032	65.02	66.05	73.55	73.31	54.43
																	1038.36	65.6	65.4	74.23	73.99	56
																	1044.75	65.76	65.59	73.81	73.18	54.56
																	1051.13	66.07	66.68	73.91	73.3	54.29
																	1057.5	65.23	65.82	73.85	73.36	54.9
																	1063.86	65.75	65.25	73.18	73.41	54.92
																	1070.23	65.87	65.83	73.01	74	54.05
																	1076.61	65.81	65.47	73.29	73.47	55.48
																	1082.97	65.62	65.68	73.5	73.91	55.64
																	1089.36	65.86	65.71	73.82	73.7	54.99
																	1095.72	65.77	65.68	74.72	73.79	54.67
																	1102.09	65.94	66.11	73.26	74.36	56.4
																	1108.47	65.82	65.66	73.13	74.02	53.51
																	1114.83	65.83	66.59	73.63	74.16	55.12
																	1121.2	66	65.78	73.4	74.1	55.15
																	1127.58	66.08	65.21	73.8	74.11	52.99
																	1133.94	65.96	66.04	72.91	73.49	55.01
																	1140.33	66.23	66.16	74.15	73.68	56.75
																	1146.69	65.9	66.26	73.29	73.31	55.11
																	1153.05	65.62	65.62	73.25	73.14	55.84
																	1159.42	65.78	65.88	73.76	73.53	55.06
																	1165.78	66.56	65.66	73.99	73.43	55.82
																	1172.14	65.73	65.76	74.05	73.65	55.2
																	1178.52	65.72	66.12	73.6	73.77	56.52
																	1184.91	65.73	65.47	73.33	73.35	55.44
																	1191.27	65.72	65.89	73.32	73.85	53.82
																	1197.64	65.73	64.75	73.75	73.64	55.61
																	1204.02	65.72	64.75	73.75	73.94	53.12

## Sheet: Mass change
																																							differences of mass in SBF versus water			Linest
							0.446563	0.211329						0.472096	0.223736						0.460515	0.219001
F1 SBF		Sample 1							Sample 2							Sample 3								Sample 1	Sample 2	Sample 3		mean	SD	CI	Mean %M	SD %M	Mean %V	SD %V	Density	SD
time (hour)	sqr time	Mass		Temprature	Density	Volume	% Mass change	% Vol change	Mass		Temprature	Density	Volume	% Mass change	% Vol change	Mass		Temprature	Density	Volume	% Mass change	% Vol change
		Dry	Wet						Dry	Wet						Dry	Wet
0	0	0.4471	0.2357	0.998	2.10938	0.212047	0.120175	0.33988	0.4723	0.2471	0.998	2.09174	0.225889	0.0432177	0.962514	0.4607	0.2419	0.998	2.10004	0.219469	0.0401646	0.213755		0	0	0		0	0	0	0.0678524	0.0453384	0.505383	0.400878	2.10038	0.00882732				0		0.135615	0.0946475
24	4.89898	0.4499	0.2366	0.99782	2.10331	0.213991	0.747186	1.25999	0.4749	0.2488	0.99782	2.0945	0.226833	0.593953	1.38431	0.4633	0.2427	0.99782	2.09428	0.221315	0.60475	1.05643		0.626258	0.550498	0.564359		0.580371	0.0403389	0.0465793	0.64863	0.0855226	1.23358	0.165529	2.09736	0.00514873				0.255005		0.0208212	0.29913
168	12.9615	0.458	0.2428	0.99786	2.12234	0.215889	2.56104	2.15788	0.483	0.2546	0.99786	2.10885	0.229131	2.30971	2.41153	0.4712	0.2441	0.99786	2.06913	0.227827	2.32022	4.02989		2.43793	2.26551	2.27914		2.32753	0.0958567	0.110686	2.39699	0.142169	2.28471	0.179362	2.10011	0.0276647				0.978616		0.933955	0.386317
336	18.3303	0.4602	0.2379	0.99786	2.06446	0.223012	3.05369	5.52833	0.4849	0.2433	0.99732	2.00045	0.242505	2.71217	8.38896	0.4731	0.2433	0.99732	2.05196	0.23066	2.7328	5.32377		2.92999	2.6678	2.69156		2.76312	0.145008	0.167441	2.83289	0.1915	5.42605	0.144641	2.03896	0.033929				1.83547		42.4233	3
504	22.4499	0.4597	0.237	0.9974	2.05757	0.223516	2.94172	5.76703	0.4849	0.2482	0.99735	2.0419	0.237579	2.71217	6.18748	0.4735	0.2425	0.9974	2.04319	0.231846	2.81966	5.86527		2.81816	2.6678	2.77838		2.75478	0.0779116	0.0899646	2.82452	0.114855	5.93993	0.219944	2.04755	0.00869711				2.18226		6.33131	0.447724
672	25.923	0.4584	0.2354	0.99727	2.04873	0.223846	2.65061	5.92333	0.483	0.247	0.99735	2.03993	0.236877	2.30971	5.87345	0.4714	0.2411	0.99732	2.04015	0.231162	2.36365	5.55294		2.5274	2.26551	2.32255		2.37182	0.137721	0.159026	2.44132	0.183245	5.78324	0.201	2.04294	0.0050154				2.26812
840	28.9828	0.4578	0.2342	0.99727	2.04056	0.224449	2.51625	6.20833	0.4826	0.2463	0.99735	2.03566	0.237178	2.22498	6.00803	0.4712	0.2413	0.99724	2.04267	0.230779	2.32022	5.37807		2.3932	2.18082	2.27914		2.28439	0.106289	0.122732	2.35382	0.148515	5.86481	0.433262	2.03963	0.00359861				2.21109
1008	31.749	0.4578	0.236	0.99727	2.05711	0.222642	2.51625	5.35334	0.4827	0.2464	0.99715	2.03567	0.237225	2.24616	6.02932	0.4704	0.2399	0.99716	2.03374	0.2314	2.1465	5.66158		2.3932	2.20199	2.10549		2.23356	0.14643	0.169082	2.30297	0.19131	5.68141	0.338428	2.04217	0.012973				2.34414
1176	34.2929	0.4576	0.235	0.99727	2.04883	0.223445	2.47147	5.73333	0.4819	0.2471	0.99749	2.04597	0.235639	2.0767	5.32031	0.4696	0.2403	0.99744	2.04147	0.230131	1.97278	5.08195		2.34847	2.03261	1.93184		2.10431	0.21737	0.250997	2.17365	0.263097	5.37853	0.329571	2.04542	0.0037078				2.5058
1344	36.6606	0.4564	0.2341	0.99727	2.04621	0.223144	2.20275	5.59084	0.4822	0.2463	0.99749	2.0377	0.236743	2.14025	5.81372	0.4702	0.24	0.99744	2.03609	0.231034	2.10307	5.4944		2.08007	2.09613	2.06208		2.07943	0.0170321	0.019667	2.14869	0.0503702	5.63298	0.163779	2.04	0.00543834				2.57684
1512	38.8844	0.4565	0.2339	0.99727	2.0439	0.223445	2.22514	5.73333	0.4817	0.2455	0.99749	2.03301	0.237044	2.03434	5.94828	0.4702	0.2394	0.99744	2.0308	0.231636	2.10307	5.76936		2.10244	1.99026	2.06208		2.05159	0.0568193	0.0656092	2.12085	0.0966349	5.81699	0.115119	2.0359	0.00701528				2.69379
																											mean	2.07844											mean	2.32719
																											SD	0.0263703											SD	0.269571
							0.419613	0.19723						0.420009	0.19729						0.457781	0.21802					CI	0.0231142											CI	0.236285
F1 Water		Sample 1							Sample 2							Sample 3								Sample 1	Sample 2	Sample 3		mean	SD	CI	Mean %M	SD %M	Mean %V	SD %V	Density	SD
time (hour)	sqr time	Mass		Temprature	Density	Volume	% Mass change	% Vol change	Mass		Temprature	Density	Volume	% Mass change	% Vol change	Mass		Temprature	Density	Volume	% Mass change	% Vol change
		Dry	Wet						Dry	Wet						Dry	Wet											mean	SD
0	0	0.4197	0.2229	0.998	2.127	0.197402	0.0207594	0.0872119	0.4203	0.2229	0.998	2.12357	0.198004	0.0693751	0.361763	0.4584	0.2403	0.998	2.09626	0.218767	0.135131	0.342637		0	0	0		0	0	0	0.102253	0.0464962	0.263871	0.15329	2.11561	0.0168419						0.0340001	0.236132
24	4.89898	0.4213	0.2229	0.99782	2.11751	0.199043	0.402063	0.919153	0.4217	0.2229	0.99782	2.11526	0.199444	0.402702	1.0918	0.4596	0.2406	0.99782	2.09274	0.21971	0.397265	0.774903		0.381225	0.333095	0.26178		0.325367	0.0600962	0.0693931	0.399983	0.0038446	0.92862	0.158662	2.1085	0.0136992						0.0260411	0.374123
168	12.9615	0.4245	0.2196	0.99786	2.06602	0.205556	1.16467	4.22129	0.4259	0.2201	0.99786	2.06377	0.206459	1.40268	4.64717	0.4656	0.2402	0.99786	2.05996	0.226121	1.70793	3.71576		1.14367	1.33238	1.57068		1.34891	0.213983	0.247086	1.55531	0.215846	4.19474	0.466274	2.06325	0.00306381						0.362337	0.483168
336	18.3303	0.4223	0.2168	0.99756	2.04871	0.20622	0.640378	4.55795	0.4238	0.2178	0.99749	2.05085	0.206736	0.902691	4.78777	0.4645	0.2363	0.99756	2.02929	0.228999	1.46764	5.03577		0.61949	0.832739	1.33072		0.927648	0.364988	0.421452	1.18517	0.399482	4.79383	0.238967	2.04295	0.0118796						1.70468	3
504	22.4499	0.4206	0.2151	0.99735	2.04004	0.206263	0.235243	4.57999	0.4224	0.2157	0.99722	2.03661	0.207495	0.569365	5.17235	0.463	0.2342	0.9972	2.01671	0.229684	1.13998	5.35		0.214439	0.499643	1.00349		0.572524	0.399543	0.461352	0.854671	0.403484	5.03412	0.403188	2.03112	0.0125964						0.39796	0.700355
672	25.923	0.4188	0.2133	0.99732	2.03125	0.20627	-0.193724	4.58314	0.4204	0.2136	0.9973	2.02615	0.207579	0.0931842	5.21478	0.4607	0.2327	0.99727	2.01387	0.228865	0.637554	4.97427		-0.214439	0.0237925	0.501745		0.1037	0.364717	0.421139	0.365369	0.384928	4.92407	0.318798	2.02376	0.00893215
840	28.9828	0.4188	0.2132	0.99744	2.03051	0.206345	-0.193724	4.62143	0.4202	0.2148	0.99747	2.03933	0.206138	0.0455661	4.48466	0.4605	0.2325	0.99754	2.01354	0.228803	0.593865	4.94582		-0.214439	-0.0237925	0.458115		0.0732946	0.346629	0.400253	0.319716	0.387706	4.68397	0.236855	2.02779	0.0131066
1008	31.749	0.4177	0.212	0.99702	2.02334	0.206532	-0.45587	4.71647	0.4199	0.2136	0.99697	2.02798	0.207145	-0.025861	4.99518	0.4595	0.2311	0.99694	2.00445	0.229343	0.37542	5.19329		-0.476531	-0.0951701	0.239965		-0.110579	0.358496	0.413956	0.17478	0.283749	4.96831	0.239543	2.01859	0.0124611
1176	34.2929	0.4169	0.2121	0.99742	2.02915	0.205546	-0.646522	4.21644	0.4185	0.2123	0.9974	2.02307	0.206956	-0.359187	4.89899	0.4579	0.2302	0.99737	2.00448	0.228541	0.0259083	4.82562		-0.667143	-0.428266	-0.109075		-0.401495	0.279996	0.323311	-0.16664	0.272304	4.64701	0.374691	2.0189	0.0128543
1344	36.6606	0.4161	0.2111	0.99742	2.02328	0.205747	-0.837174	4.31821	0.418	0.212	0.9974	2.02262	0.206755	-0.478233	4.79724	0.458	0.2299	0.99737	2.0014	0.228943	0.0477528	5.00977		-0.857756	-0.547228	-0.08726		-0.497415	0.387656	0.447626	-0.21524	0.371928	4.70841	0.354234	2.01577	0.0124455
1512	38.8844	0.4158	0.2099	0.99742	2.01299	0.20665	-0.908669	4.77619	0.4173	0.2113	0.9974	2.01923	0.206755	-0.644896	4.79724	0.4571	0.2303	0.99737	2.00891	0.227638	-0.148848	4.41129		-0.929235	-0.713776	-0.283595		-0.642202	0.328717	0.37957	-0.396872	0.350759	4.66158	0.217008	2.01371	0.00519612
																								1.1	1.3	1.6	mean	-0.513704
																											SD	0.121178
							0.448231	0.205761						0.44241	0.204141						0.442479	0.203698					CI	0.106215
F2 SBF		Sample 1							Sample 2							Sample 3								Sample 1	Sample 2	Sample 3		mean	SD	CI	Mean %M	SD %M	Mean %V	SD %V	Density	SD
time (hour)	sqr time	Mass		Temprature	Density	Volume	% Mass change	% Vol change	Mass		Temprature	Density	Volume	% Mass change	% Vol change	Mass		Temprature	Density	Volume	% Mass change	% Vol change
		Dry	Wet						Dry	Wet						Dry	Wet
0	0	0.4486	0.2431	0.998	2.17718	0.206129	0.0823659	0.17872	0.4428	0.2391	0.998	2.16803	0.204323	0.088154	0.0890622	0.4429	0.2396	0.998	2.17278	0.203922	0.0950868	0.109919		0	0	0		0	0	0	0.0885356	0.00636905	0.1259	0.0469165	2.17266	0.00457814				0		0.0976526	0.0627277
24	4.89898	0.4503	0.2431	0.99782	2.16712	0.207872	0.461635	1.02569	0.4446	0.2391	0.99782	2.15739	0.206166	0.495016	0.991739	0.4447	0.2396	0.99782	2.16208	0.205765	0.501886	1.01452		0.378957	0.406504	0.406412		0.397291	0.015878	0.0183344	0.486179	0.0215316	1.01065	0.0173048	2.1622	0.00486397				0.324991		0.017447	0.250655
168	12.9615	0.4555	0.2435	0.99786	2.14261	0.212679	1.62175	3.36191	0.4501	0.2412	0.99786	2.14862	0.209569	1.73821	2.65853	0.4504	0.2405	0.99786	2.13982	0.210572	1.79008	3.37444		1.53812	1.6486	1.69338		1.6267	0.0799159	0.0922789	1.71668	0.0862051	3.13163	0.409762	2.14368	0.00450031				0.595681		0.912606	0.323714
336	18.3303	0.4587	0.2438	0.99747	2.12772	0.215672	2.33567	4.81684	0.4525	0.2408	0.99749	2.13073	0.212456	2.28069	4.07315	0.4514	0.2393	0.99722	2.12097	0.212916	2.01608	4.52505		2.25145	2.19061	1.91917		2.12041	0.176913	0.204282	2.21081	0.170869	4.47168	0.374703	2.12647	0.00499684				0.895772		31.3274	3
504	22.4499	0.4576	0.2428	0.99717	2.12297	0.215637	2.09026	4.79962	0.4515	0.2386	0.9972	2.11343	0.213723	2.05466	4.69355	0.4505	0.2382	0.99737	2.11507	0.213084	1.81268	4.60786		2.00624	1.96477	1.71596		1.89566	0.156996	0.181283	1.98587	0.151035	4.70034	0.0960615	2.11716	0.00509959				0.952929		3.28281	0.314372
672	25.923	0.4562	0.2413	0.9973	2.11577	0.215709	1.77792	4.83472	0.451	0.2375	0.9973	2.10537	0.214304	1.94164	4.97806	0.4493	0.2349	0.99725	2.08854	0.215218	1.54148	5.65533		1.69416	1.85185	1.44502		1.66368	0.205121	0.236853	1.75368	0.201176	5.15604	0.438297	2.10323	0.0137417				1.17286
840	28.9828	0.4561	0.2416	0.99752	2.11972	0.21526	1.75561	4.61649	0.4505	0.238	0.99756	2.11348	0.213244	1.82862	4.4591	0.4486	0.2375	0.99754	2.11848	0.211844	1.38328	3.99882		1.67187	1.73893	1.28697		1.56592	0.243896	0.281627	1.65584	0.238846	4.35814	0.32097	2.11723	0.00330014				1.14793
1008	31.749	0.4558	0.2414	0.99689	2.11797	0.215296	1.68868	4.63388	0.4502	0.2372	0.99684	2.1056	0.213901	1.76081	4.7806	0.4488	0.2365	0.99678	2.10585	0.213211	1.42848	4.66985		1.60499	1.67118	1.33213		1.5361	0.179719	0.207522	1.62599	0.174808	4.69478	0.0764729	2.10981	0.00707207				1.30223
1176	34.2929	0.4557	0.2406	0.99732	2.11153	0.215905	1.66637	4.93018	0.4505	0.2368	0.9973	2.10107	0.214505	1.82862	5.0764	0.4488	0.2365	0.99725	2.10684	0.21311	1.42848	4.62046		1.5827	1.73893	1.33213		1.55125	0.205218	0.236965	1.64116	0.201257	4.87568	0.232808	2.10648	0.00523703				1.48745
1344	36.6606	0.4553	0.2403	0.99732	2.11066	0.215805	1.57713	4.8814	0.45	0.2369	0.9973	2.10465	0.213902	1.7156	4.78138	0.4481	0.2371	0.99725	2.11651	0.211805	1.27028	3.97982		1.49354	1.62602	1.17408		1.43121	0.232325	0.268266	1.52101	0.227904	4.54754	0.49419	2.11061	0.00592967				1.45632
1512	38.8844	0.4557	0.2407	0.99732	2.11251	0.215805	1.66637	4.8814	0.4501	0.237	0.9973	2.10512	0.213902	1.73821	4.78138	0.4482	0.2369	0.99725	2.11398	0.212106	1.29288	4.12766		1.5827	1.6486	1.19666		1.47599	0.244139	0.281907	1.56582	0.239084	4.59682	0.409365	2.11053	0.00474904				1.4932
																											mean	1.48615											mean	1.23859
																											SD	0.0606642											SD	0.236003
							0.460184	0.213537						0.444406	0.20457						0.447564	0.206351					CI	0.0531736											CI	0.206862
F2 Water		Sample 1							Sample 2							Sample 3								Sample 1	Sample 2	Sample 3		mean	SD	CI	Mean %M	SD %M	Mean %V	SD %V	Density	SD
time (hour)	sqr time	Mass		Temprature	Density	Volume	% Mass change	% Vol change	Mass		Temprature	Density	Volume	% Mass change	% Vol change	Mass		Temprature	Density	Volume	% Mass change	% Vol change
		Dry	Wet						Dry	Wet						Dry	Wet
0	0	0.4607	0.2475	0.998	2.15517	0.213852	0.112021	0.147541	0.445	0.2401	0.998	2.16604	0.205527	0.133646	0.467822	0.4482	0.2419	0.998	2.16681	0.206931	0.142004	0.281212		0	0	0		0	0	0	0.137825	0.0059096	0.298858	0.160868	2.16267	0.00651221						0.0551072	0.00783183
24	4.89898	0.4617	0.2473	0.99782	2.14737	0.215095	0.329325	0.729413	0.4449	0.2402	0.99782	2.16728	0.205363	0.111145	0.387884	0.4483	0.2416	0.99782	2.16271	0.20737	0.164347	0.493797		0.217061	-0.0224719	0.0223115		0.0723002	0.127351	0.147052	0.137746	0.0376199	0.537031	0.174821	2.15912	0.0104275						0.0162226	0.233064
168	12.9615	0.4667	0.2469	0.99786	2.1174	0.220504	1.41585	3.2623	0.4486	0.2392	0.99786	2.13636	0.21007	0.943716	2.68871	0.4526	0.2414	0.99786	2.13703	0.211876	1.1251	2.67749		1.30237	0.808989	0.981705		1.03102	0.250358	0.289089	1.03441	0.128259	2.87617	0.334445	2.13026	0.0111442						0.793662	0.300995
336	18.3303	0.467	0.246	0.9973	2.10608	0.221832	1.48104	3.88443	0.4502	0.2382	0.99752	2.11697	0.212751	1.30375	3.99922	0.4533	0.24	0.99742	2.11834	0.214077	1.2815	3.74424		1.36748	1.16854	1.13788		1.22464	0.124656	0.14394	1.29263	0.0157281	3.87596	0.127701	2.1138	0.00671819						11.5392	3
504	22.4499	0.4662	0.2455	0.9972	2.10512	0.221553	1.30719	3.75382	0.4485	0.2367	0.99722	2.11034	0.212614	0.921214	3.9324	0.452	0.2376	0.99715	2.10087	0.21524	0.991044	4.30752		1.19384	0.786517	0.847836		0.942729	0.219615	0.253589	0.956129	0.0493767	3.99791	0.282602	2.10544	0.00474077						1.04543	0.271794
672	25.923	0.4648	0.2429	0.99722	2.0875	0.222753	1.00297	4.31586	0.4465	0.2345	0.99722	2.09895	0.212815	0.471176	4.03054	0.4493	0.2357	0.9972	2.09625	0.214426	0.387779	3.9131		0.88995	0.337079	0.245426		0.490818	0.348683	0.402624	0.429477	0.0589706	4.0865	0.207133	2.09423	0.00598511
840	28.9828	0.4639	0.243	0.99754	2.09356	0.221678	0.807394	3.81241	0.446	0.2341	0.99752	2.09822	0.212651	0.358666	3.95016	0.4497	0.235	0.99749	2.08798	0.215467	0.477151	4.41783		0.694595	0.224719	0.334672		0.417995	0.24577	0.283791	0.417909	0.0837817	4.06013	0.317337	2.09325	0.0051274
1008	31.749	0.4629	0.2425	0.99676	2.09215	0.22135	0.59009	3.65858	0.4456	0.2333	0.99673	2.09073	0.213221	0.268658	4.22903	0.4486	0.2343	0.9967	2.08511	0.215236	0.231376	4.306		0.477534	0.134831	0.0892459		0.233871	0.212246	0.245081	0.250017	0.0263621	4.06454	0.353666	2.08933	0.00372429
1176	34.2929	0.4622	0.2415	0.99722	2.08711	0.221549	0.437977	3.75174	0.4448	0.2325	0.9972	2.08797	0.213121	0.0886426	4.17985	0.4478	0.2336	0.99715	2.0833	0.215039	0.0526313	4.21022		0.325591	-0.0449438	-0.0892459		0.0638006	0.227797	0.263037	0.0706369	0.0254638	4.04727	0.256384	2.08613	0.00248315
1344	36.6606	0.4619	0.241	0.99722	2.08387	0.221749	0.372786	3.84576	0.4443	0.2325	0.9972	2.09054	0.212619	-0.0238671	3.93449	0.4474	0.2336	0.99715	2.08533	0.214637	-0.0367413	4.01561		0.260473	-0.157303	-0.178492		-0.0251073	0.247547	0.285842	-0.0303042	0.00910342	3.93195	0.0849549	2.08658	0.00350729
1512	38.8844	0.4617	0.2405	0.99722	2.08014	0.222051	0.329325	3.98679	0.4444	0.2327	0.9972	2.092	0.212518	-0.0013652	3.88541	0.4476	0.2335	0.99715	2.08334	0.214938	0.00794498	4.16157		0.217061	-0.134831	-0.133869		-0.0172131	0.202888	0.234275	0.00328989	0.00658329	4.01126	0.139693	2.08516	0.0061336
																											mean	0.00716007
																											SD	0.0492107
							0.438253	0.21412						0.489947	0.242089						0.494317	0.242301					CI	0.0431343
F3 SBF		Sample 1							Sample 2							Sample 3								Sample 1	Sample 2	Sample 3		mean	SD	CI	Mean %M	SD %M	Mean %V	SD %V	Density	SD
time (hour)	sqr time	Mass		Temprature	Density	Volume	% Mass change	% Vol change	Mass		Temprature	Density	Volume	% Mass change	% Vol change	Mass		Temprature	Density	Volume	% Mass change	% Vol change
		Dry	Wet						Dry	Wet						Dry	Wet
0	0	0.4384	0.225	0.998	2.04898	0.214053	0.0334635	-0.0315346	0.4901	0.2487	0.998	2.02494	0.242139	0.0312409	0.0206026	0.4945	0.2528	0.998	2.04058	0.24244	0.0369877	0.0572162		0	0	0		0	0	0	0.0338974	0.00289789	0.0154281	0.0446011	2.03817	0.0122				0		0.0589511	0.00876151
24	4.89898	0.4394	0.2257	0.99782	2.0504	0.214393	0.261642	0.127083	0.4915	0.2498	0.99782	2.02784	0.242483	0.316986	0.162991	0.4956	0.2534	0.99782	2.04053	0.242985	0.259517	0.282311		0.228102	0.285656	0.222447		0.245402	0.0349757	0.0403865	0.279382	0.0325837	0.190795	0.0812637	2.03959	0.0113113				-0.0227696		0.00453326	0.0651276
168	12.9615	0.442	0.2252	0.99786	2.03314	0.217494	0.854906	1.57548	0.4948	0.2494	0.99786	2.01077	0.246185	0.990528	1.69223	0.4986	0.2538	0.99786	2.03116	0.245584	0.866415	1.35477		0.821168	0.958988	0.82912		0.869759	0.077377	0.0893473	0.90395	0.0751998	1.54083	0.171379	2.02502	0.0123851				-0.0179745		0.982569	0.0841104
336	18.3303	0.4431	0.2262	0.99747	2.03646	0.217679	1.1059	1.66211	0.496	0.2502	0.99747	2.01157	0.246683	1.23545	1.89786	0.5001	0.2539	0.99759	2.02514	0.247055	1.16986	1.96203		1.07208	1.20384	1.13246		1.13612	0.0659543	0.0761575	1.17041	0.0647769	1.84067	0.157926	2.02439	0.0124585				-0.0589898		169.107	3
504	22.4499	0.4437	0.2273	0.99702	2.043	0.217276	1.24281	1.4736	0.4965	0.251	0.99689	2.01489	0.246526	1.3375	1.83278	0.5006	0.2546	0.99694	2.02749	0.247015	1.27101	1.94571		1.20894	1.30586	1.23357		1.24946	0.0503724	0.058165	1.28378	0.0486205	1.75069	0.246527	2.02846	0.0140812				-0.0694954		1.19636	0.0212237
672	25.923	0.4442	0.2269	0.99715	2.0371	0.218151	1.3569	1.88232	0.4974	0.2519	0.99715	2.01906	0.246461	1.5212	1.80619	0.5015	0.2555	0.99707	2.0314	0.246983	1.45308	1.9324		1.32299	1.48949	1.41557		1.40935	0.0834237	0.0963294	1.44373	0.0825482	1.87364	0.063551	2.02919	0.00921905				-0.0823857
840	28.9828	0.4442	0.2267	0.99747	2.03588	0.218282	1.3569	1.94334	0.4977	0.2518	0.99749	2.01768	0.246779	1.58243	1.93727	0.502	0.256	0.99747	2.03424	0.246884	1.55423	1.89147		1.32299	1.5507	1.51668		1.46346	0.122832	0.141834	1.49785	0.122882	1.92403	0.0283536	2.02927	0.0100653				-0.154981
1008	31.749	0.444	0.227	0.99668	2.03803	0.217953	1.31126	1.7897	0.4981	0.253	0.99662	2.02412	0.246191	1.66407	1.69443	0.5029	0.2554	0.99662	2.02381	0.248601	1.7363	2.6003		1.27737	1.63232	1.69869		1.53613	0.226531	0.261575	1.57055	0.227431	2.02814	0.497786	2.02866	0.00812255				-0.164652
1176	34.2929	0.445	0.2277	0.99712	2.0407	0.218157	1.53944	1.88539	0.4992	0.2527	0.9971	2.01805	0.247478	1.88858	2.22601	0.503	0.2564	0.99704	2.03246	0.247593	1.75653	2.18409		1.50547	1.85676	1.71891		1.69372	0.176995	0.204376	1.72819	0.176289	2.0985	0.185744	2.0304	0.0114665				-0.175154
1344	36.6606	0.4451	0.2275	0.99712	2.03835	0.218459	1.56226	2.02605	0.499	0.2529	0.9971	2.02052	0.247076	1.84776	2.06013	0.5029	0.2568	0.99704	2.03618	0.247091	1.7363	1.97691		1.52828	1.81596	1.69869		1.68098	0.144651	0.167029	1.71544	0.143891	2.02103	0.0418368	2.03168	0.00972935				-0.229286
1512	38.8844	0.4448	0.2272	0.99712	2.03698	0.218459	1.49381	2.02605	0.4993	0.2535	0.9971	2.0242	0.246775	1.909	1.93572	0.5029	0.2566	0.99704	2.03452	0.247292	1.7363	2.05978		1.45985	1.87717	1.69869		1.67857	0.209383	0.241775	1.71303	0.20857	2.00718	0.0641495	2.0319	0.00678219				-0.32192
																											mean	1.68442											mean	-0.157108
																											SD	0.00813951											SD	0.08916
							0.5074	0.250591						0.475771	0.2344						0.454068	0.223318					CI	0.00713446											CI	0.0781507
F3 Water		Sample 1							Sample 2							Sample 3								Sample 1	Sample 2	Sample 3		mean	SD	CI	Mean %M	SD %M	Mean %V	SD %V	Density	SD
time (hour)	sqr time	Mass		Temprature	Density	Volume	% Mass change	% Vol change	Mass		Temprature	Density	Volume	% Mass change	% Vol change	Mass		Temprature	Density	Volume	% Mass change	% Vol change
		Dry	Wet						Dry	Wet						Dry	Wet
0	0	0.50755	0.2574	0.998	2.02369	0.250915	0.0296298	0.129531	0.4756	0.2417	0.998	2.02804	0.234616	-0.0359193	0.0920702	0.4542	0.2316	0.998	2.0351	0.223281	0.0291258	-0.0166188		0	0	0		0	0	0	0.0076121	0.0377001	0.0683274	0.0759125	2.02894	0.00575939						0.0618595	0.00849657
24	4.89898	0.5089	0.2584	0.99782	2.02587	0.251312	0.295692	0.287738	0.4768	0.2426	0.99782	2.03019	0.234959	0.216303	0.238549	0.4555	0.232	0.99782	2.03234	0.224224	0.315427	0.405758		0.265984	0.252313	0.286218		0.268171	0.0170579	0.0196967	0.275807	0.0524685	0.310682	0.0859331	2.02947	0.00329563						0.00404034	0.058046
168	12.9615	0.5121	0.2575	0.99786	2.00587	0.255415	0.926359	1.92508	0.4795	0.2426	0.99786	2.0185	0.237658	0.783803	1.39009	0.4585	0.2319	0.99786	2.01783	0.227325	0.976121	1.79432		0.896463	0.820017	0.94672		0.887733	0.0638009	0.0736709	0.895428	0.0998204	1.70317	0.278903	2.01407	0.00710548						0.987364	0.0749647
336	18.3303	0.5133	0.2584	0.99744	2.00736	0.255824	1.16286	2.0882	0.4814	0.2434	0.99749	2.01638	0.23885	1.18315	1.89871	0.4598	0.2327	0.99756	2.01849	0.227895	1.26242	2.04965		1.13289	1.21951	1.23294		1.19511	0.0543013	0.0627018	1.20281	0.0526118	2.01219	0.100151	2.01408	0.00591271						234.411	3
504	22.4499	0.5142	0.2592	0.99686	2.00892	0.256073	1.34023	2.18775	0.4818	0.2437	0.99691	2.01604	0.23909	1.26723	2.0009	0.4603	0.2326	0.996697	2.01362	0.228696	1.37254	2.40797		1.31022	1.30362	1.34302		1.31895	0.0211045	0.0243694	1.32667	0.0539493	2.19887	0.203763	2.01286	0.00361986						1.31732	0.0168591
672	25.923	0.5152	0.2605	0.9971	2.01568	0.25571	1.53732	2.04293	0.4827	0.2443	0.9971	2.01765	0.239346	1.4564	2.10993	0.4609	0.2341	0.99707	2.02499	0.227706	1.50468	1.96499		1.50724	1.49285	1.47512		1.49174	0.0160887	0.0185776	1.49946	0.0407119	2.03929	0.07254	2.01944	0.00490974
580	24.0832	0.5156	0.2604	0.99744	2.01398	0.256125	1.61615	2.20835	0.4834	0.2444	0.99742	2.01615	0.239871	1.60353	2.33404	0.4616	0.2353	0.997443	2.03331	0.227119	1.65884	1.70211		1.58605	1.64003	1.62924		1.61844	0.0285653	0.0329844	1.62617	0.0289863	2.0815	0.334519	2.02115	0.0105881
1008	31.749	0.5163	0.2606	0.99668	2.01124	0.256822	1.75411	2.48679	0.4835	0.2449	0.99668	2.01844	0.239647	1.62454	2.23871	0.462	0.233	0.99654	2.00927	0.230038	1.74693	3.00889		1.72397	1.66106	1.71731		1.70078	0.0345577	0.0399038	1.70853	0.0728208	2.57813	0.393129	2.01298	0.00483205
1176	34.2929	0.517	0.2605	0.99702	2.00837	0.257538	1.89207	2.77234	0.4843	0.2452	0.99699	2.01818	0.240075	1.79269	2.42107	0.4629	0.2344	0.996697	2.0179	0.229499	1.94514	2.76777		1.86189	1.82927	1.91546		1.86887	0.0435161	0.0502481	1.87663	0.0773868	2.65372	0.201501	2.01482	0.00558612
1344	36.6606	0.517	0.2622	0.99702	2.02176	0.255831	1.89207	2.09119	0.4851	0.2465	0.99699	2.02575	0.239573	1.96084	2.20689	0.4627	0.2351	0.996697	2.025	0.228595	1.90109	2.363		1.86189	1.99748	1.87142		1.91026	0.075681	0.0873889	1.918	0.037374	2.22036	0.136401	2.02417	0.00211978
1512	38.8844	0.5175	0.262	0.99702	2.01817	0.256534	1.99061	2.37166	0.4855	0.2465	0.99699	2.02403	0.239974	2.04491	2.37823	0.4631	0.2364	0.996697	2.03479	0.227691	1.98919	1.95822		1.9604	2.08158	1.95949		2.00049	0.0702289	0.0810934	2.00824	0.031772	2.23604	0.240619	2.02566	0.00842743
																											mean	1.92654
																											SD	0.0673029
							0.457665	0.220172						0.440962	0.204615						0.450529	0.218741					CI	0.0589925
F4 SBF		Sample 1							Sample 2							Sample 3								Sample 1	Sample 2	Sample 3		mean	SD	CI	Mean %M	SD %M	Mean %V	SD %V	Density	SD
time (hour)	sqr time	Mass		Temprature	Density	Volume	% Mass change	% Vol change	Mass		Temprature	Density	Volume	% Mass change	% Vol change	Mass		Temprature	Density	Volume	% Mass change	% Vol change
		Dry	Wet						Dry	Wet						Dry	Wet
0	0	0.4577	0.2382	0.998	2.07972	0.220172	0.00755893	0	0.441	0.2417	0.998	2.20686	0.19991	0.00864253	-2.29947	0.4506	0.2316	0.998	2.05215	0.21967	0.0157096	0.42492		0	0	0		0	0	0	0.010637	0.00442625	0.21246	0.300464	2.11291	0.0825245				0		0.039523	0.054391
24	4.89898	0.4589	0.2387	0.99782	2.07817	0.220914	0.269759	0.337025	0.4417	0.2299	0.99782	2.07961	0.212486	0.167386	3.84702	0.4519	0.2351	0.99782	2.07856	0.217503	0.304259	-0.56596		0.26218	0.15873	0.288504		0.236472	0.0686005	0.0792131	0.247135	0.0711859	-0.114467	0.638507	2.07878	0.000743437				-0.0456536		0.00579929	0.0833163
168	12.9615	0.4611	0.239	0.99786	2.07036	0.222811	0.75046	1.19872	0.4431	0.2292	0.99786	2.06581	0.214585	0.484874	4.87245	0.4545	0.2336	0.99786	2.05182	0.221607	0.881358	1.31042		0.742845	0.47619	0.865513		0.694849	0.199049	0.229842	0.705564	0.202019	1.25457	0.0789778	2.06266	0.00966128				-0.0898721		0.939328	0.1076
336	18.3303	0.4616	0.2379	0.99804	2.05816	0.224375	0.85971	1.90935	0.4442	0.2296	0.99802	2.06452	0.215252	0.734329	5.19876	0.4547	0.2345	0.99802	2.05957	0.220869	0.92575	0.973167		0.852087	0.725624	0.909898		0.829203	0.0942444	0.108824	0.83993	0.0972317	1.44126	0.661981	2.06075	0.00333773				-0.0999752		46.4462	3
504	22.4499	0.4617	0.2383	0.99791	2.0611	0.224104	0.88156	1.78596	0.4442	0.2288	0.99791	2.05663	0.216079	0.734329	5.60258	0.4546	0.234	0.99793	2.0552	0.221291	0.903554	1.16572		0.873935	0.725624	0.887705		0.829088	0.0898669	0.103769	0.839814	0.0920127	1.47584	0.438571	2.05764	0.00307502				-0.123194		0.537747	0.0347336
672	25.923	0.4619	0.2387	0.99782	2.06365	0.223923	0.92526	1.70401	0.4442	0.2293	0.99777	2.06112	0.215607	0.734329	5.37225	0.4548	0.2343	0.99777	2.05671	0.221226	0.947947	1.1361		0.917632	0.725624	0.932091		0.858449	0.115257	0.133087	0.869178	0.117333	1.42006	0.401578	2.06049	0.00351169				-0.216131
580	24.0832	0.4618	0.2381	0.99766	2.05826	0.224461	0.90341	1.94821	0.4445	0.2289	0.99761	2.05549	0.216344	0.802362	5.73246	0.4546	0.2341	0.99759	2.05544	0.221266	0.903554	1.15437		0.895783	0.793651	0.887705		0.859046	0.0567781	0.0655617	0.869775	0.0583818	1.55129	0.561333	2.0564	0.00161849				-0.268014
1008	31.749	0.4619	0.2386	0.99761	2.06229	0.224071	0.92526	1.77103	0.4447	0.2289	0.99761	2.05451	0.216545	0.847717	5.83054	0.4551	0.2343	0.99761	2.05494	0.221562	1.01453	1.28996		0.917632	0.839002	0.998668		0.918434	0.0798361	0.0921868	0.929171	0.0834775	1.53049	0.340165	2.05725	0.00437457				-0.277554
1176	34.2929	0.4624	0.2377	0.99735	2.05113	0.225535	1.03451	2.43582	0.4447	0.2297	0.99735	2.06161	0.215799	0.847717	5.46573	0.455	0.2345	0.99764	2.05735	0.221255	0.992339	1.14929		1.02687	0.839002	0.976476		0.947451	0.0972407	0.112284	0.958189	0.0979671	1.79255	0.909711	2.0567	0.00526853				-0.340392
1344	36.6606	0.4624	0.2382	0.99735	2.0557	0.225033	1.03451	2.20788	0.445	0.2296	0.99735	2.05917	0.2162	0.91575	5.66195	0.4553	0.2342	0.99764	2.05312	0.221857	1.05893	1.42453		1.02687	0.907029	1.04305		0.992319	0.0743045	0.0857995	1.00306	0.0765938	1.8162	0.553912	2.056	0.00303655				-0.348752
1512	38.8844	0.4626	0.239	0.99735	2.06211	0.224431	1.07821	1.93435	0.445	0.2297	0.99735	2.06013	0.2161	0.91575	5.6129	0.4555	0.2348	0.99764	2.05774	0.221455	1.10332	1.24104		1.07057	0.907029	1.08744		1.02168	0.0996475	0.115063	1.03243	0.101822	1.58769	0.490247	2.05999	0.00218693				-0.379914
																											mean	0.98715											mean	-0.256741
																											SD	0.0373835											SD	0.103686
							0.431621	0.208536						0.43526	0.208737						0.44614	0.213351					CI	0.0327675											CI	0.0908828
F4 Water		Sample 1							Sample 2							Sample 3								Sample 1	Sample 2	Sample 3		mean	SD	CI	Mean %M	SD %M	Mean %V	SD %V	Density	SD
time (hour)	sqr time	Mass		Temprature	Density	Volume	% Mass change	% Vol change	Mass		Temprature	Density	Volume	% Mass change	% Vol change	Mass		Temprature	Density	Volume	% Mass change	% Vol change
		Dry	Wet						Dry	Wet						Dry	Wet
0	0	0.4316	0.2237	0.998	2.07055	0.208536	-0.00496632	0	0.4353	0.2272	0.998	2.08629	0.208737	0.00919885	0	0.4462	0.2335	0.998	2.09228	0.213351	0.0134235	-1.30094e-14		0	0	0		0	0	0	0.00588534	0.00963227	-4.33645e-15	7.51096e-15	2.08304	0.0112197
24	4.89898	0.4329	0.2245	0.9978	2.07139	0.20908	0.296224	0.260617	0.4366	0.2278	0.9978	2.08509	0.209481	0.307871	0.356512	0.4473	0.2343	0.9978	2.09406	0.213695	0.259983	0.16114		0.301205	0.298645	0.246526		0.282125	0.0308562	0.0356297	0.288026	0.0249744	0.259423	0.0976916	2.08351	0.0114153
168	12.9615	0.4349	0.2241	0.99786	2.0574	0.211475	0.759593	1.40914	0.439	0.2267	0.99786	2.06212	0.21298	0.859266	2.03259	0.4495	0.2316	0.99786	2.05718	0.218597	0.753101	2.45915		0.764597	0.849989	0.739579		0.784721	0.0578907	0.0668464	0.790653	0.0595086	1.96696	0.52807	2.0589	0.00279043
336	18.3303	0.4356	0.2236	0.998	2.04934	0.212649	0.921772	1.9721	0.4394	0.2271	0.99798	2.06425	0.212954	0.951165	2.02031	0.4503	0.2336	0.99798	2.0725	0.217367	0.932417	1.88263		0.926784	0.941879	0.91887		0.929178	0.0116897	0.013498	0.935118	0.0148814	1.95835	0.0698634	2.06203	0.0117359
336	18.3303	0.4358	0.2258	0.99793	2.06965	0.210657	0.968109	1.01719	0.4395	0.2271	0.99793	2.06364	0.213065	0.974139	2.07348	0.4503	0.2336	0.99795	2.07243	0.217374	0.932417	1.88569		0.973123	0.964852	0.91887		0.952282	0.0292292	0.0337509	0.958222	0.0225499	1.65879	0.563515	2.06858	0.00449352
672	25.923	0.4366	0.2249	0.99768	2.05629	0.212416	1.15346	1.8605	0.4399	0.2285	0.99768	2.07476	0.212115	1.06604	1.6184	0.4507	0.2335	0.99766	2.0689	0.217939	1.02208	2.1505		1.15848	1.05674	1.00852		1.07458	0.0765565	0.0883999	1.08052	0.0668775	1.87647	0.266409	2.06665	0.00943875
580	24.0832	0.4366	0.2249	0.99759	2.05611	0.212435	1.15346	1.8697	0.44	0.227	0.99756	2.05941	0.213746	1.08901	2.39984	0.4513	0.2347	0.99756	2.07718	0.217359	1.15656	1.87854		1.15848	1.07972	1.14299		1.12706	0.0417275	0.0481828	1.13301	0.0381344	2.04936	0.303555	2.06423	0.0113342
1008	31.749	0.4369	0.2243	0.99761	2.04886	0.213334	1.22296	2.30073	0.4405	0.2281	0.99761	2.06767	0.213133	1.20389	2.10626	0.4514	0.2338	0.99759	2.06816	0.218356	1.17898	2.34581		1.22799	1.19458	1.1654		1.19599	0.0313199	0.0361651	1.20194	0.0220569	2.25093	0.1273	2.06156	0.0110072
1176	34.2929	0.4377	0.2254	0.99761	2.0555	0.213033	1.40831	2.15637	0.4406	0.2285	0.99761	2.07106	0.212832	1.22686	1.96205	0.4517	0.2346	0.99759	2.0743	0.217854	1.24622	2.11064		1.41335	1.21755	1.23263		1.28784	0.10895	0.125805	1.2938	0.0996416	2.07635	0.101599	2.06696	0.0100481
1344	36.6606	0.4377	0.2256	0.99761	2.05744	0.212832	1.40831	2.06013	0.4411	0.2286	0.99761	2.06951	0.213234	1.34174	2.15434	0.4519	0.2348	0.99759	2.07521	0.217854	1.29105	2.11064		1.41335	1.33241	1.27745		1.34107	0.0683582	0.0789332	1.34703	0.0588092	2.10837	0.0471425	2.06739	0.00907534
1512	38.8844	0.438	0.2265	0.99761	2.06469	0.21223	1.47781	1.77142	0.4411	0.229	0.99761	2.07341	0.212832	1.34174	1.96205	0.4524	0.235	0.99759	2.07464	0.218155	1.40312	2.25174		1.48285	1.33241	1.38951		1.40159	0.0759443	0.0876929	1.40756	0.0681477	1.99507	0.241858	2.07092	0.00542836
																											mean	1.3435
																											SD	0.0569144
																											CI	0.0498867
									0MP	10MT	0.99761	20MT	20MP	Simplex	Cortoss
4.89								Line
	Simplex	Cortoss						Best-fit values
Line								YIntercept	-0.1473	-0.0969	-0.08752	-0.04813	-0.0736	0.1484	0.09712
Best-fit values								Slope	0.1879	0.1983	0.2138	0.209	0.2632	0.09701	0.2097
YIntercept	-0.003826	0.001451						Std. Error
Slope	0.1627	0.2424						YIntercept	0.08016	0.05647	0.1003	0.05089	0.07461	0.06175	0.05307
Std. Error								Slope	0.01247	0.008783	0.0156	0.007916	0.01161	0.009604	0.008255
YIntercept	0.02039	0.02091						95% Confidence Intervals
Slope	0.007211	0.007392						YIntercept	-0.3172 to 0.02262	-0.2166 to 0.02281	-0.3001 to 0.1251	-0.1560 to 0.05976	-0.2318 to 0.08457	0.01752 to 0.2793	-0.01539 to 0.2096
95% Confidence Intervals								Slope	0.1615 to 0.2143	0.1797 to 0.2169	0.1807 to 0.2468	0.1922 to 0.2258	0.2386 to 0.2878	0.07665 to 0.1174	0.1922 to 0.2272
YIntercept	-0.04927 to 0.04162	-0.04514 to 0.04804						Goodness of Fit
Slope	0.1466 to 0.1787	0.2259 to 0.2589						Degrees of Freedom	16	16	16	16	16	16	16
Goodness of Fit								R square	0.9342	0.9696	0.9215	0.9776	0.9698	0.8644	0.9758
Degrees of Freedom	10	10						Absolute Sum of Squares	0.8295	0.4117	1.298	0.3344	0.7187	0.4922	0.3637
R square	0.9807	0.9908						Sy.x	0.2277	0.1604	0.2849	0.1446	0.2119	0.1754	0.1508
Absolute Sum of Squares	0.01997	0.02099
Sy.x	0.04469	0.04581						Number of points
								Analyzed	18	18	18	18	18	18	18
Number of points
Analyzed	12	12						95CI
		0
		1.41421
		2.44949
		4.89898
		6.9282
		12.9615
																		0	0.011		0.178882	-0.219065
																		1.41421	-0.1		0.0178751	0.114921
																		2.44949	0.1		0.961593	0.188473
																		4.89898	0.5		100.147	4
																		6.9282	1.2		3.55741	0.142088
																		12.9615	2.1
				0.99761

## Sheet: Vol change
																																							differences of mass in SBF versus water			Linest
							0.446563	0.211329						0.472096	0.223736						0.460515	0.219001
F1 SBF		Sample 1							Sample 2							Sample 3								Sample 1	Sample 2	Sample 3		mean	SD	CI	Mean %M	SD %M	Mean %V	SD %V	Density	SD
time (hour)	sqr time	Mass		Temprature	Density	Volume	% Mass change	% Vol change	Mass		Temprature	Density	Volume	% Mass change	% Vol change	Mass		Temprature	Density	Volume	% Mass change	% Vol change
		Dry	Wet						Dry	Wet						Dry	Wet
0	0	0.4471	0.2357	0.998	2.10938	0.212047	0.120175	0.33988	0.4723	0.2471	0.998	2.09174	0.225889	0.0432177	0.962514	0.4607	0.2419	0.998	2.10004	0.219469	0.0401646	0.213755		0	0	0		0	0	0	0.0678524	0.0453384	0.505383	0.400878	2.10038	0.00882732				0		0.262586	-0.264067
24	4.89898	0.4499	0.2366	0.99782	2.10331	0.213991	0.747186	1.25999	0.4749	0.2488	0.99782	2.0945	0.226833	0.593953	1.38431	0.4633	0.2427	0.99782	2.09428	0.221315	0.60475	1.05643		0.916993	0.417778	0.840879		0.725217	0.268956	0.310564	0.64863	0.0855226	1.23358	0.165529	2.09736	0.00514873				-0.0540958		0.025271	0.363059
168	12.9615	0.458	0.2428	0.99786	2.12234	0.215889	2.56104	2.15788	0.483	0.2546	0.99786	2.10885	0.229131	2.30971	2.41153	0.4712	0.2441	0.99786	2.06913	0.227827	2.32022	4.02989		1.81184	1.43521	3.808		2.80992	0.26632	0.30752	2.39699	0.142169	2.28471	0.179362	2.10011	0.0276647				-1.3903		0.972965	0.46888
336	18.3303	0.4602	0.2379	0.99786	2.06446	0.223012	3.05369	5.52833	0.4849	0.2433	0.99732	2.00045	0.242505	2.71217	8.38896	0.4731	0.2433	0.99732	2.05196	0.23066	2.7328	5.32377		5.17087	7.35565	5.09912		5.135	0.0507379	0.0585871	2.83289	0.1915	5.42605	0.144641	2.03896	0.033929				0.696546		107.969	3
504	22.4499	0.4597	0.237	0.9974	2.05757	0.223516	2.94172	5.76703	0.4849	0.2482	0.99735	2.0419	0.237579	2.71217	6.18748	0.4735	0.2425	0.9974	2.04319	0.231846	2.81966	5.86527		5.40877	5.17516	5.63946		5.40779	0.232152	0.268066	2.82452	0.114855	5.93993	0.219944	2.04755	0.00869711				0.766735		23.7369	0.659545
672	25.923	0.4584	0.2354	0.99727	2.04873	0.223846	2.65061	5.92333	0.483	0.247	0.99735	2.03993	0.236877	2.30971	5.87345	0.4714	0.2411	0.99732	2.04015	0.231162	2.36365	5.55294		5.56454	4.86412	5.32779		5.25215	0.356284	0.411402	2.44132	0.183245	5.78324	0.201	2.04294	0.0050154				0.58838
840	28.9828	0.4578	0.2342	0.99727	2.04056	0.224449	2.51625	6.20833	0.4826	0.2463	0.99735	2.03566	0.237178	2.22498	6.00803	0.4712	0.2413	0.99724	2.04267	0.230779	2.32022	5.37807		5.84857	4.99742	5.1533		5.3331	0.453165	0.52327	2.35382	0.148515	5.86481	0.433262	2.03963	0.00359861				1.01394
1008	31.749	0.4578	0.236	0.99727	2.05711	0.222642	2.51625	5.35334	0.4827	0.2464	0.99715	2.03567	0.237225	2.24616	6.02932	0.4704	0.2399	0.99716	2.03374	0.2314	2.1465	5.66158		4.99648	5.0185	5.4362		5.15039	0.24776	0.286089	2.30297	0.19131	5.68141	0.338428	2.04217	0.012973				0.529427
1176	34.2929	0.4576	0.235	0.99727	2.04883	0.223445	2.47147	5.73333	0.4819	0.2471	0.99749	2.04597	0.235639	2.0767	5.32031	0.4696	0.2403	0.99744	2.04147	0.230131	1.97278	5.08195		5.37518	4.31625	4.85781		5.1165	0.365837	0.422433	2.17365	0.263097	5.37853	0.329571	2.04542	0.0037078				0.793251
1344	36.6606	0.4564	0.2341	0.99727	2.04621	0.223144	2.20275	5.59084	0.4822	0.2463	0.99749	2.0377	0.236743	2.14025	5.81372	0.4702	0.24	0.99744	2.03609	0.231034	2.10307	5.4944		5.23317	4.80495	5.26938		5.1025	0.258318	0.29828	2.14869	0.0503702	5.63298	0.163779	2.04	0.00543834				0.7791
1512	38.8844	0.4565	0.2339	0.99727	2.0439	0.223445	2.22514	5.73333	0.4817	0.2455	0.99749	2.03301	0.237044	2.03434	5.94828	0.4702	0.2394	0.99744	2.0308	0.231636	2.10307	5.76936		5.37518	4.93824	5.54375		5.28573	0.312514	0.36086	2.12085	0.0966349	5.81699	0.115119	2.0359	0.00701528				0.733533
																											mean	5.16824											mean	0.737614
																											SD	0.101985											SD	0.146061
							0.419613	0.19723						0.420009	0.19729						0.457781	0.21802					CI	0.0893919											CI	0.128026
F1 Water		Sample 1							Sample 2							Sample 3								Sample 1	Sample 2	Sample 3		mean	SD	CI	Mean %M	SD %M	Mean %V	SD %V	Density	SD
time (hour)	sqr time	Mass		Temprature	Density	Volume	% Mass change	% Vol change	Mass		Temprature	Density	Volume	% Mass change	% Vol change	Mass		Temprature	Density	Volume	% Mass change	% Vol change
		Dry	Wet						Dry	Wet						Dry	Wet											mean	SD
0	0	0.4197	0.2229	0.998	2.127	0.197402	0.0207594	0.0872119	0.4203	0.2229	0.998	2.12357	0.198004	0.0693751	0.361763	0.4584	0.2403	0.998	2.09626	0.218767	0.135131	0.342637		0	0	0		0	0	0	0.102253	0.0464962	0.263871	0.15329	2.11561	0.0168419						0.229256	0.123063
24	4.89898	0.4213	0.2229	0.99782	2.11751	0.199043	0.402063	0.919153	0.4217	0.2229	0.99782	2.11526	0.199444	0.402702	1.0918	0.4596	0.2406	0.99782	2.09274	0.21971	0.397265	0.774903		0.831216	0.727409	0.43079		0.779313	0.0734026	0.0847581	0.399983	0.0038446	0.92862	0.158662	2.1085	0.0136992						0.042481	0.610309
168	12.9615	0.4245	0.2196	0.99786	2.06602	0.205556	1.16467	4.22129	0.4259	0.2201	0.99786	2.06377	0.206459	1.40268	4.64717	0.4656	0.2402	0.99786	2.05996	0.226121	1.70793	3.71576		4.13048	4.26996	3.36161		4.20022	0.0986308	0.113889	1.55531	0.215846	4.19474	0.466274	2.06325	0.00306381						0.906612	0.788196
336	18.3303	0.4223	0.2168	0.99756	2.04871	0.20622	0.640378	4.55795	0.4238	0.2178	0.99749	2.05085	0.206736	0.902691	4.78777	0.4645	0.2363	0.99756	2.02929	0.228999	1.46764	5.03577		4.46684	4.41006	4.67711		4.43845	0.0401554	0.0463675	1.18517	0.399482	4.79383	0.238967	2.04295	0.0118796						29.124	3
504	22.4499	0.4206	0.2151	0.99735	2.04004	0.206263	0.235243	4.57999	0.4224	0.2157	0.99722	2.03661	0.207495	0.569365	5.17235	0.463	0.2342	0.9972	2.01671	0.229684	1.13998	5.35		4.48887	4.79325	4.99027		4.64106	0.215229	0.248525	0.854671	0.403484	5.03412	0.403188	2.03112	0.0125964						18.0934	1.86376
672	25.923	0.4188	0.2133	0.99732	2.03125	0.20627	-0.193724	4.58314	0.4204	0.2136	0.9973	2.02615	0.207579	0.0931842	5.21478	0.4607	0.2327	0.99727	2.01387	0.228865	0.637554	4.97427		4.49201	4.83553	4.61582		4.66377	0.242899	0.280475	0.365369	0.384928	4.92407	0.318798	2.02376	0.00893215
840	28.9828	0.4188	0.2132	0.99744	2.03051	0.206345	-0.193724	4.62143	0.4202	0.2148	0.99747	2.03933	0.206138	0.0455661	4.48466	0.4605	0.2325	0.99754	2.01354	0.228803	0.593865	4.94582		4.53027	4.10804	4.58747		4.31915	0.298562	0.34475	0.319716	0.387706	4.68397	0.236855	2.02779	0.0131066
1008	31.749	0.4177	0.212	0.99702	2.02334	0.206532	-0.45587	4.71647	0.4199	0.2136	0.99697	2.02798	0.207145	-0.025861	4.99518	0.4595	0.2311	0.99694	2.00445	0.229343	0.37542	5.19329		4.62522	4.61671	4.83409		4.62097	0.00601501	0.00694553	0.17478	0.283749	4.96831	0.239543	2.01859	0.0124611
1176	34.2929	0.4169	0.2121	0.99742	2.02915	0.205546	-0.646522	4.21644	0.4185	0.2123	0.9974	2.02307	0.206956	-0.359187	4.89899	0.4579	0.2302	0.99737	2.00448	0.228541	0.0259083	4.82562		4.12563	4.52087	4.46768		4.32325	0.279477	0.322712	-0.16664	0.272304	4.64701	0.374691	2.0189	0.0128543
1344	36.6606	0.4161	0.2111	0.99742	2.02328	0.205747	-0.837174	4.31821	0.418	0.212	0.9974	2.02262	0.206755	-0.478233	4.79724	0.458	0.2299	0.99737	2.0014	0.228943	0.0477528	5.00977		4.22731	4.41949	4.65119		4.3234	0.135889	0.156911	-0.21524	0.371928	4.70841	0.354234	2.01577	0.0124455
1512	38.8844	0.4158	0.2099	0.99742	2.01299	0.20665	-0.908669	4.77619	0.4173	0.2113	0.9974	2.01923	0.206755	-0.644896	4.79724	0.4571	0.2303	0.99737	2.00891	0.227638	-0.148848	4.41129		4.6849	4.41949	4.05476		4.55219	0.187671	0.216704	-0.396872	0.350759	4.66158	0.217008	2.01371	0.00519612
																								1.1	1.3	1.6	mean	4.39961
																											SD	0.132137
							0.448231	0.205761						0.44241	0.204141						0.442479	0.203698					CI	0.115821
F2 SBF		Sample 1							Sample 2							Sample 3								Sample 1	Sample 2	Sample 3		mean	SD	CI	Mean %M	SD %M	Mean %V	SD %V	Density	SD
time (hour)	sqr time	Mass		Temprature	Density	Volume	% Mass change	% Vol change	Mass		Temprature	Density	Volume	% Mass change	% Vol change	Mass		Temprature	Density	Volume	% Mass change	% Vol change
		Dry	Wet						Dry	Wet						Dry	Wet
0	0	0.4486	0.2431	0.998	2.17718	0.206129	0.0823659	0.17872	0.4428	0.2391	0.998	2.16803	0.204323	0.088154	0.0890622	0.4429	0.2396	0.998	2.17278	0.203922	0.0950868	0.109919		0	0	0		0	0	0	0.0885356	0.00636905	0.1259	0.0469165	2.17266	0.00457814				0		0.218755	-0.00670194
24	4.89898	0.4503	0.2431	0.99782	2.16712	0.207872	0.461635	1.02569	0.4446	0.2391	0.99782	2.15739	0.206166	0.495016	0.991739	0.4447	0.2396	0.99782	2.16208	0.205765	0.501886	1.01452		0.845461	0.901873	0.903612		0.883649	0.0330829	0.0382008	0.486179	0.0215316	1.01065	0.0173048	2.1622	0.00486397				0.817437		0.0167341	0.240412
168	12.9615	0.4555	0.2435	0.99786	2.14261	0.212679	1.62175	3.36191	0.4501	0.2412	0.99786	2.14862	0.209569	1.73821	2.65853	0.4504	0.2405	0.99786	2.13982	0.210572	1.79008	3.37444		3.17751	2.56718	3.26094		3.00187	0.378761	0.437356	1.71668	0.0862051	3.13163	0.409762	2.14368	0.00450031				0.701819		0.982748	0.310485
336	18.3303	0.4587	0.2438	0.99747	2.12772	0.215672	2.33567	4.81684	0.4525	0.2408	0.99749	2.13073	0.212456	2.28069	4.07315	0.4514	0.2393	0.99722	2.12097	0.212916	2.01608	4.52505		4.62984	3.98054	4.41028		4.34022	0.330269	0.381362	2.21081	0.170869	4.47168	0.374703	2.12647	0.00499684				0.85609		170.888	3
504	22.4499	0.4576	0.2428	0.99717	2.12297	0.215637	2.09026	4.79962	0.4515	0.2386	0.9972	2.11343	0.213723	2.05466	4.69355	0.4505	0.2382	0.99737	2.11507	0.213084	1.81268	4.60786		4.61265	4.60039	4.493		4.56868	0.0658312	0.0760153	1.98587	0.151035	4.70034	0.0960615	2.11716	0.00509959				0.836951		16.4738	0.289203
672	25.923	0.4562	0.2413	0.9973	2.11577	0.215709	1.77792	4.83472	0.451	0.2375	0.9973	2.10537	0.214304	1.94164	4.97806	0.4493	0.2349	0.99725	2.08854	0.215218	1.54148	5.65533		4.6477	4.88465	5.53932		4.76617	0.167552	0.193472	1.75368	0.201176	5.15604	0.438297	2.10323	0.0137417				1.18226
840	28.9828	0.4561	0.2416	0.99752	2.11972	0.21526	1.75561	4.61649	0.4505	0.238	0.99756	2.11348	0.213244	1.82862	4.4591	0.4486	0.2375	0.99754	2.11848	0.211844	1.38328	3.99882		4.42985	4.36615	3.88463		4.398	0.0450443	0.0520126	1.65584	0.238846	4.35814	0.32097	2.11723	0.00330014				0.602429
1008	31.749	0.4558	0.2414	0.99689	2.11797	0.215296	1.68868	4.63388	0.4502	0.2372	0.99684	2.1056	0.213901	1.76081	4.7806	0.4488	0.2365	0.99678	2.10585	0.213211	1.42848	4.66985		4.44721	4.68736	4.55492		4.56317	0.12029	0.138899	1.62599	0.174808	4.69478	0.0764729	2.10981	0.00707207				0.684568
1176	34.2929	0.4557	0.2406	0.99732	2.11153	0.215905	1.66637	4.93018	0.4505	0.2368	0.9973	2.10107	0.214505	1.82862	5.0764	0.4488	0.2365	0.99725	2.10684	0.21311	1.42848	4.62046		4.74299	4.9829	4.50559		4.62429	0.167868	0.193837	1.64116	0.201257	4.87568	0.232808	2.10648	0.00523703				0.817922
1344	36.6606	0.4553	0.2403	0.99732	2.11066	0.215805	1.57713	4.8814	0.45	0.2369	0.9973	2.10465	0.213902	1.7156	4.78138	0.4481	0.2371	0.99725	2.11651	0.211805	1.27028	3.97982		4.69429	4.68815	3.86566		4.69122	0.00434545	0.0050177	1.52101	0.227904	4.54754	0.49419	2.11061	0.00592967				1.10399
1512	38.8844	0.4557	0.2407	0.99732	2.11251	0.215805	1.66637	4.8814	0.4501	0.237	0.9973	2.10512	0.213902	1.73821	4.78138	0.4482	0.2369	0.99725	2.11398	0.212106	1.29288	4.12766		4.69429	4.68815	4.01333		4.69122	0.00434545	0.0050177	1.56582	0.239084	4.59682	0.409365	2.11053	0.00474904				1.05564
																											mean	4.66891											mean	0.892482
																											SD	0.0386436											SD	0.20447
							0.460184	0.213537						0.444406	0.20457						0.447564	0.206351					CI	0.033872											CI	0.179222
F2 Water		Sample 1							Sample 2							Sample 3								Sample 1	Sample 2	Sample 3		mean	SD	CI	Mean %M	SD %M	Mean %V	SD %V	Density	SD
time (hour)	sqr time	Mass		Temprature	Density	Volume	% Mass change	% Vol change	Mass		Temprature	Density	Volume	% Mass change	% Vol change	Mass		Temprature	Density	Volume	% Mass change	% Vol change
		Dry	Wet						Dry	Wet						Dry	Wet
0	0	0.4607	0.2475	0.998	2.15517	0.213852	0.112021	0.147541	0.445	0.2401	0.998	2.16604	0.205527	0.133646	0.467822	0.4482	0.2419	0.998	2.16681	0.206931	0.142004	0.281212		0	0	0		0	0	0	0.137825	0.0059096	0.298858	0.160868	2.16267	0.00651221						0.189971	-0.311584
24	4.89898	0.4617	0.2473	0.99782	2.14737	0.215095	0.329325	0.729413	0.4449	0.2402	0.99782	2.16728	0.205363	0.111145	0.387884	0.4483	0.2416	0.99782	2.16271	0.20737	0.164347	0.493797		0.581014	-0.0795652	0.211988		0.0662116	0.20616	0.238053	0.137746	0.0376199	0.537031	0.174821	2.15912	0.0104275						0.0235423	0.338223
168	12.9615	0.4667	0.2469	0.99786	2.1174	0.220504	1.41585	3.2623	0.4486	0.2392	0.99786	2.13636	0.21007	0.943716	2.68871	0.4526	0.2414	0.99786	2.13703	0.211876	1.1251	2.67749		3.11017	2.21055	2.38956		2.30006	0.126582	0.146164	1.03441	0.128259	2.87617	0.334445	2.13026	0.0111442						0.955957	0.436805
336	18.3303	0.467	0.246	0.9973	2.10608	0.221832	1.48104	3.88443	0.4502	0.2382	0.99752	2.11697	0.212751	1.30375	3.99922	0.4533	0.24	0.99742	2.11834	0.214077	1.2815	3.74424		3.73138	3.51495	3.45331		3.48413	0.0435855	0.0503282	1.29263	0.0157281	3.87596	0.127701	2.1138	0.00671819						65.1145	3
504	22.4499	0.4662	0.2455	0.9972	2.10512	0.221553	1.30719	3.75382	0.4485	0.2367	0.99722	2.11034	0.212614	0.921214	3.9324	0.452	0.2376	0.99715	2.10087	0.21524	0.991044	4.30752		3.60097	3.44845	4.01502		3.73173	0.400627	0.462604	0.956129	0.0493767	3.99791	0.282602	2.10544	0.00474077						12.4238	0.572397
672	25.923	0.4648	0.2429	0.99722	2.0875	0.222753	1.00297	4.31586	0.4465	0.2345	0.99722	2.09895	0.212815	0.471176	4.03054	0.4493	0.2357	0.9972	2.09625	0.214426	0.387779	3.9131		4.16218	3.54613	3.6217		3.58391	0.0534356	0.0617022	0.429477	0.0589706	4.0865	0.207133	2.09423	0.00598511
840	28.9828	0.4639	0.243	0.99754	2.09356	0.221678	0.807394	3.81241	0.446	0.2341	0.99752	2.09822	0.212651	0.358666	3.95016	0.4497	0.235	0.99749	2.08798	0.215467	0.477151	4.41783		3.65947	3.46612	4.12501		3.79557	0.465906	0.537982	0.417909	0.0837817	4.06013	0.317337	2.09325	0.0051274
1008	31.749	0.4629	0.2425	0.99676	2.09215	0.22135	0.59009	3.65858	0.4456	0.2333	0.99673	2.09073	0.213221	0.268658	4.22903	0.4486	0.2343	0.9967	2.08511	0.215236	0.231376	4.306		3.50587	3.7437	4.0135		3.8786	0.19078	0.220294	0.250017	0.0263621	4.06454	0.353666	2.08933	0.00372429
1176	34.2929	0.4622	0.2415	0.99722	2.08711	0.221549	0.437977	3.75174	0.4448	0.2325	0.9972	2.08797	0.213121	0.0886426	4.17985	0.4478	0.2336	0.99715	2.0833	0.215039	0.0526313	4.21022		3.59889	3.69474	3.91799		3.80636	0.157861	0.182282	0.0706369	0.0254638	4.04727	0.256384	2.08613	0.00248315
1344	36.6606	0.4619	0.241	0.99722	2.08387	0.221749	0.372786	3.84576	0.4443	0.2325	0.9972	2.09054	0.212619	-0.0238671	3.93449	0.4474	0.2336	0.99715	2.08533	0.214637	-0.0367413	4.01561		3.69277	3.45052	3.72393		3.58723	0.193329	0.223237	-0.0303042	0.00910342	3.93195	0.0849549	2.08658	0.00350729
1512	38.8844	0.4617	0.2405	0.99722	2.08014	0.222051	0.329325	3.98679	0.4444	0.2327	0.9972	2.092	0.212518	-0.0013652	3.88541	0.4476	0.2335	0.99715	2.08334	0.214938	0.00794498	4.16157		3.8336	3.40168	3.86947		3.63558	0.330781	0.381953	0.00328989	0.00658329	4.01126	0.139693	2.08516	0.0061336
																											mean	3.67639
																											SD	0.115129
							0.438253	0.21412						0.489947	0.242089						0.494317	0.242301					CI	0.100913
F3 SBF		Sample 1							Sample 2							Sample 3								Sample 1	Sample 2	Sample 3		mean	SD	CI	Mean %M	SD %M	Mean %V	SD %V	Density	SD
time (hour)	sqr time	Mass		Temprature	Density	Volume	% Mass change	% Vol change	Mass		Temprature	Density	Volume	% Mass change	% Vol change	Mass		Temprature	Density	Volume	% Mass change	% Vol change
		Dry	Wet						Dry	Wet						Dry	Wet
0	0	0.4384	0.225	0.998	2.04898	0.214053	0.0334635	-0.0315346	0.4901	0.2487	0.998	2.02494	0.242139	0.0312409	0.0206026	0.4945	0.2528	0.998	2.04058	0.24244	0.0369877	0.0572162		0	0	0		0	0	0	0.0338974	0.00289789	0.0154281	0.0446011	2.03817	0.0122				0		0.0910198	-0.0154125
24	4.89898	0.4394	0.2257	0.99782	2.0504	0.214393	0.261642	0.127083	0.4915	0.2498	0.99782	2.02784	0.242483	0.316986	0.162991	0.4956	0.2534	0.99782	2.04053	0.242985	0.259517	0.282311		0.158668	0.142359	0.224966		0.175331	0.0437523	0.0505208	0.279382	0.0325837	0.190795	0.0812637	2.03959	0.0113113				-0.114894		0.0173531	0.249306
168	12.9615	0.442	0.2252	0.99786	2.03314	0.217494	0.854906	1.57548	0.4948	0.2494	0.99786	2.01077	0.246185	0.990528	1.69223	0.4986	0.2538	0.99786	2.03116	0.245584	0.866415	1.35477		1.60752	1.67128	1.29681		1.5252	0.200349	0.231343	0.90395	0.0751998	1.54083	0.171379	2.02502	0.0123851				-0.277033		0.901677	0.321971
336	18.3303	0.4431	0.2262	0.99747	2.03646	0.217679	1.1059	1.66211	0.496	0.2502	0.99747	2.01157	0.246683	1.23545	1.89786	0.5001	0.2539	0.99759	2.02514	0.247055	1.16986	1.96203		1.69418	1.87687	1.90373		1.82493	0.11402	0.131659	1.17041	0.0647769	1.84067	0.157926	2.02439	0.0124585				-0.186452		27.5117	3
504	22.4499	0.4437	0.2273	0.99702	2.043	0.217276	1.24281	1.4736	0.4965	0.251	0.99689	2.01489	0.246526	1.3375	1.83278	0.5006	0.2546	0.99694	2.02749	0.247015	1.27101	1.94571		1.50561	1.8118	1.88741		1.73494	0.202175	0.233452	1.28378	0.0486205	1.75069	0.246527	2.02846	0.0140812				-0.505334		2.852	0.310995
672	25.923	0.4442	0.2269	0.99715	2.0371	0.218151	1.3569	1.88232	0.4974	0.2519	0.99715	2.01906	0.246461	1.5212	1.80619	0.5015	0.2555	0.99707	2.0314	0.246983	1.45308	1.9324		1.91446	1.78522	1.87411		1.85793	0.0661211	0.0763501	1.44373	0.0825482	1.87364	0.063551	2.02919	0.00921905				-0.0885008
840	28.9828	0.4442	0.2267	0.99747	2.03588	0.218282	1.3569	1.94334	0.4977	0.2518	0.99749	2.01768	0.246779	1.58243	1.93727	0.502	0.256	0.99747	2.03424	0.246884	1.55423	1.89147		1.9755	1.91627	1.83321		1.90833	0.0714746	0.0825318	1.49785	0.122882	1.92403	0.0283536	2.02927	0.0100653				-0.249697
1008	31.749	0.444	0.227	0.99668	2.03803	0.217953	1.31126	1.7897	0.4981	0.253	0.99662	2.02412	0.246191	1.66407	1.69443	0.5029	0.2554	0.99662	2.02381	0.248601	1.7363	2.6003		1.82181	1.67349	2.54163		1.74765	0.104881	0.121106	1.57055	0.227431	2.02814	0.497786	2.02866	0.00812255				-0.501792
1176	34.2929	0.445	0.2277	0.99712	2.0407	0.218157	1.53944	1.88539	0.4992	0.2527	0.9971	2.01805	0.247478	1.88858	2.22601	0.503	0.2564	0.99704	2.03246	0.247593	1.75653	2.18409		1.91753	2.20496	2.12566		2.08272	0.148448	0.171413	1.72819	0.176289	2.0985	0.185744	2.0304	0.0114665				-0.400405
1344	36.6606	0.4451	0.2275	0.99712	2.03835	0.218459	1.56226	2.02605	0.499	0.2529	0.9971	2.02052	0.247076	1.84776	2.06013	0.5029	0.2568	0.99704	2.03618	0.247091	1.7363	1.97691		2.05823	2.03911	1.91859		2.00531	0.0757058	0.0874176	1.71544	0.143891	2.02103	0.0418368	2.03168	0.00972935				-0.0306864
1512	38.8844	0.4448	0.2272	0.99712	2.03698	0.218459	1.49381	2.02605	0.4993	0.2535	0.9971	2.0242	0.246775	1.909	1.93572	0.5029	0.2566	0.99704	2.03452	0.247292	1.7363	2.05978		2.05823	1.91472	2.00142		1.99146	0.0722749	0.0834558	1.71303	0.20857	2.00718	0.0641495	2.0319	0.00678219				-0.270187
																											mean	2.0265											mean	-0.279132
																											SD	0.0491786											SD	0.178507
							0.5074	0.250591						0.475771	0.2344						0.454068	0.223318					CI	0.0431062											CI	0.156466
F3 Water		Sample 1							Sample 2							Sample 3								Sample 1	Sample 2	Sample 3		mean	SD	CI	Mean %M	SD %M	Mean %V	SD %V	Density	SD
time (hour)	sqr time	Mass		Temprature	Density	Volume	% Mass change	% Vol change	Mass		Temprature	Density	Volume	% Mass change	% Vol change	Mass		Temprature	Density	Volume	% Mass change	% Vol change
		Dry	Wet						Dry	Wet						Dry	Wet
0	0	0.50755	0.2574	0.998	2.02369	0.250915	0.0296298	0.129531	0.4756	0.2417	0.998	2.02804	0.234616	-0.0359193	0.0920702	0.4542	0.2316	0.998	2.0351	0.223281	0.0291258	-0.0166188		0	0	0		0	0	0	0.0076121	0.0377001	0.0683274	0.0759125	2.02894	0.00575939						0.109048	-0.0101023
24	4.89898	0.5089	0.2584	0.99782	2.02587	0.251312	0.295692	0.287738	0.4768	0.2426	0.99782	2.03019	0.234959	0.216303	0.238549	0.4555	0.232	0.99782	2.03234	0.224224	0.315427	0.405758		0.158002	0.146344	0.422447		0.290225	0.18699	0.215918	0.275807	0.0524685	0.310682	0.0859331	2.02947	0.00329563						0.0156689	0.225109
168	12.9615	0.5121	0.2575	0.99786	2.00587	0.255415	0.926359	1.92508	0.4795	0.2426	0.99786	2.0185	0.237658	0.783803	1.39009	0.4585	0.2319	0.99786	2.01783	0.227325	0.976121	1.79432		1.79323	1.29683	1.81124		1.80224	0.0127386	0.0147093	0.895428	0.0998204	1.70317	0.278903	2.01407	0.00710548						0.941673	0.290722
336	18.3303	0.5133	0.2584	0.99744	2.00736	0.255824	1.16286	2.0882	0.4814	0.2434	0.99749	2.01638	0.23885	1.18315	1.89871	0.4598	0.2327	0.99756	2.01849	0.227895	1.26242	2.04965		1.95614	1.80497	2.06662		2.01138	0.0781193	0.0902044	1.20281	0.0526118	2.01219	0.100151	2.01408	0.00591271						48.4345	3
504	22.4499	0.5142	0.2592	0.99686	2.00892	0.256073	1.34023	2.18775	0.4818	0.2437	0.99691	2.01604	0.23909	1.26723	2.0009	0.4603	0.2326	0.996697	2.01362	0.228696	1.37254	2.40797		2.05555	1.90707	2.42499		2.24027	0.261233	0.301646	1.32667	0.0539493	2.19887	0.203763	2.01286	0.00361986						4.09364	0.253558
672	25.923	0.5152	0.2605	0.9971	2.01568	0.25571	1.53732	2.04293	0.4827	0.2443	0.9971	2.01765	0.239346	1.4564	2.10993	0.4609	0.2341	0.99707	2.02499	0.227706	1.50468	1.96499		1.91092	2.01601	1.98194		1.94643	0.0502167	0.0579853	1.49946	0.0407119	2.03929	0.07254	2.01944	0.00490974
580	24.0832	0.5156	0.2604	0.99744	2.01398	0.256125	1.61615	2.20835	0.4834	0.2444	0.99742	2.01615	0.239871	1.60353	2.33404	0.4616	0.2353	0.997443	2.03331	0.227119	1.65884	1.70211		2.07613	2.23991	1.71901		2.15802	0.115805	0.133721	1.62617	0.0289863	2.0815	0.334519	2.02115	0.0105881
1008	31.749	0.5163	0.2606	0.99668	2.01124	0.256822	1.75411	2.48679	0.4835	0.2449	0.99668	2.01844	0.239647	1.62454	2.23871	0.462	0.233	0.99654	2.00927	0.230038	1.74693	3.00889		2.35421	2.14467	3.02601		2.24944	0.148168	0.171089	1.70853	0.0728208	2.57813	0.393129	2.01298	0.00483205
1176	34.2929	0.517	0.2605	0.99702	2.00837	0.257538	1.89207	2.77234	0.4843	0.2452	0.99699	2.01818	0.240075	1.79269	2.42107	0.4629	0.2344	0.996697	2.0179	0.229499	1.94514	2.76777		2.63939	2.32685	2.78485		2.48312	0.220994	0.255181	1.87663	0.0773868	2.65372	0.201501	2.01482	0.00558612
1344	36.6606	0.517	0.2622	0.99702	2.02176	0.255831	1.89207	2.09119	0.4851	0.2465	0.99699	2.02575	0.239573	1.96084	2.20689	0.4627	0.2351	0.996697	2.025	0.228595	1.90109	2.363		1.95913	2.11287	2.38001		2.036	0.108714	0.125533	1.918	0.037374	2.22036	0.136401	2.02417	0.00211978
1512	38.8844	0.5175	0.262	0.99702	2.01817	0.256534	1.99061	2.37166	0.4855	0.2465	0.99699	2.02403	0.239974	2.04491	2.37823	0.4631	0.2364	0.996697	2.03479	0.227691	1.98919	1.95822		2.23923	2.28406	1.97517		2.26165	0.0316958	0.0365992	2.00824	0.031772	2.23604	0.240619	2.02566	0.00842743
																											mean	2.26025
																											SD	0.223564
							0.457665	0.220172						0.440738	0.21188						0.450529	0.218741					CI	0.195959
F4 SBF		Sample 1							Sample 2							Sample 3								Sample 1	Sample 2	Sample 3		mean	SD	CI	Mean %M	SD %M	Mean %V	SD %V	Density	SD
time (hour)	sqr time	Mass		Temprature	Density	Volume	% Mass change	% Vol change	Mass		Temprature	Density	Volume	% Mass change	% Vol change	Mass		Temprature	Density	Volume	% Mass change	% Vol change
		Dry	Wet						Dry	Wet						Dry	Wet
0	0	0.4577	0.2382	0.998	2.07972	0.220172	0.00755893	0	0.4407	0.22935	0.99786	2.0794	0.212026	-0.00709091	1.87538	0.4506	0.2316	0.998	2.05215	0.21967	0.0157096	0.42492		0	0	0		0	0	0	0.00539253	0.0115536	0.21246	0.300464	2.07042	0.0158269				0		0.0892852	-0.0384401
24	4.89898	0.4589	0.2387	0.99782	2.07817	0.220914	0.269759	0.337025	0.4417	0.2299	0.99782	2.07961	0.212486	0.218323	1.27673	0.4519	0.2351	0.99782	2.07856	0.217503	0.304259	-0.56596		0.337025	0.216939	-0.986687		0.276982	0.0849137	0.09805	0.264114	0.0432454	-0.114467	0.638507	2.07878	0.000743437				0.017559		0.00702136	0.100873
168	12.9615	0.4611	0.239	0.99786	2.07036	0.222811	0.75046	1.19872	0.4431	0.2292	0.99786	2.06581	0.214585	0.535972	1.59185	0.4545	0.2336	0.99786	2.05182	0.221607	0.881358	1.31042		1.19872	1.20653	0.881749		1.20263	0.0055196	0.00637349	0.722597	0.174371	1.25457	0.0789778	2.06266	0.00966128				-0.764335		0.981785	0.130275
336	18.3303	0.4616	0.2379	0.99804	2.05816	0.224375	0.85971	1.90935	0.4442	0.2296	0.99802	2.06452	0.215252	0.785554	1.98183	0.4547	0.2345	0.99802	2.05957	0.220869	0.92575	0.973167		1.90935	1.52144	0.545928		1.71539	0.274297	0.316731	0.857005	0.0701376	1.44126	0.661981	2.06075	0.00333773				-0.242953		161.703	3
504	22.4499	0.4617	0.2383	0.99791	2.0611	0.224104	0.88156	1.78596	0.4442	0.2288	0.99791	2.05663	0.216079	0.785554	1.75939	0.4546	0.234	0.99793	2.0552	0.221291	0.903554	1.16572		1.78596	1.91114	0.737668		1.84855	0.0885188	0.102213	0.856889	0.0627497	1.47584	0.438571	2.05764	0.00307502				0.189757		2.74434	0.0509145
672	25.923	0.4619	0.2387	0.99782	2.06365	0.223923	0.92526	1.70401	0.4442	0.2293	0.99777	2.06112	0.215607	0.785554	2.10725	0.4548	0.2343	0.99777	2.05671	0.221226	0.947947	1.1361		1.70401	1.68886	0.708169		1.69644	0.0107153	0.012373	0.886253	0.0879432	1.42006	0.401578	2.06049	0.00351169				-0.180028
580	24.0832	0.4618	0.2381	0.99766	2.05826	0.224461	0.90341	1.94821	0.4445	0.2289	0.99761	2.05549	0.216344	0.853621	2.20197	0.4546	0.2341	0.99759	2.05544	0.221266	0.903554	1.15437		1.94821	2.03648	0.726362		1.99235	0.0624119	0.072067	0.886862	0.0287873	1.55129	0.561333	2.0564	0.00161849				-0.0570145
1008	31.749	0.4619	0.2386	0.99761	2.06229	0.224071	0.92526	1.77103	0.4447	0.2289	0.99761	2.05451	0.216545	0.899	1.84967	0.4551	0.2343	0.99761	2.05494	0.221562	1.01453	1.28996		1.77103	2.13113	0.86138		1.95108	0.254633	0.294025	0.946265	0.060564	1.53049	0.340165	2.05725	0.00437457				-0.299856
1176	34.2929	0.4624	0.2377	0.99735	2.05113	0.225535	1.03451	2.43582	0.4447	0.2297	0.99735	2.06161	0.215799	0.899	2.03916	0.455	0.2345	0.99764	2.05735	0.221255	0.992339	1.14929		2.43582	1.77907	0.721308		2.10745	0.464388	0.536229	0.975283	0.0693465	1.79255	0.909711	2.0567	0.00526853				0.0310934
1344	36.6606	0.4624	0.2382	0.99735	2.0557	0.225033	1.03451	2.20788	0.445	0.2296	0.99735	2.05917	0.2162	0.967067	1.99178	0.4553	0.2342	0.99764	2.05312	0.221857	1.05893	1.42453		2.20788	1.96843	0.995379		2.08815	0.169315	0.195508	1.02017	0.0475796	1.8162	0.553912	2.056	0.00303655				-0.0202155
1512	38.8844	0.4626	0.239	0.99735	2.06211	0.224431	1.07821	1.93435	0.445	0.2297	0.99735	2.06013	0.2161	0.967067	1.99178	0.4555	0.2348	0.99764	2.05774	0.221455	1.10332	1.24104		1.93435	1.92109	0.812665		1.92772	0.00937613	0.0108266	1.04953	0.0725118	1.58769	0.490247	2.05999	0.00218693				-0.0673478
																											mean	2.04111											mean	-0.0808205
																											SD	0.0986676											SD	0.157781
							0.431621	0.208536						0.43526	0.208737						0.44614	0.213351					CI	0.0864843											CI	0.138299
F4 Water		Sample 1							Sample 2							Sample 3								Sample 1	Sample 2	Sample 3		mean	SD	CI	Mean %M	SD %M	Mean %V	SD %V	Density	SD
time (hour)	sqr time	Mass		Temprature	Density	Volume	% Mass change	% Vol change	Mass		Temprature	Density	Volume	% Mass change	% Vol change	Mass		Temprature	Density	Volume	% Mass change	% Vol change
		Dry	Wet						Dry	Wet						Dry	Wet
0	0	0.4316	0.2237	0.998	2.07055	0.208536	-0.00496632	0	0.4353	0.2272	0.998	2.08629	0.208737	0.00919885	0	0.4462	0.2335	0.998	2.09228	0.213351	0.0134235	-1.30094e-14		0	0	0		0	0	0	0.00588534	0.00963227	-4.33645e-15	7.51096e-15	2.08304	0.0112197
24	4.89898	0.4329	0.2245	0.9978	2.07139	0.20908	0.296224	0.260617	0.4366	0.2278	0.9978	2.08509	0.209481	0.307871	0.356512	0.4473	0.2343	0.9978	2.09406	0.213695	0.259983	0.16114		0.260617	0.356512	0.16114		0.259423	0.0976916	0.112805	0.288026	0.0249744	0.259423	0.0976916	2.08351	0.0114153
168	12.9615	0.4349	0.2241	0.99786	2.0574	0.211475	0.759593	1.40914	0.439	0.2267	0.99786	2.06212	0.21298	0.859266	2.03259	0.4495	0.2316	0.99786	2.05718	0.218597	0.753101	2.45915		1.40914	2.03259	2.45915		1.96696	0.52807	0.609762	0.790653	0.0595086	1.96696	0.52807	2.0589	0.00279043
336	18.3303	0.4356	0.2236	0.998	2.04934	0.212649	0.921772	1.9721	0.4394	0.2271	0.99798	2.06425	0.212954	0.951165	2.02031	0.4503	0.2336	0.99798	2.0725	0.217367	0.932417	1.88263		1.9721	2.02031	1.88263		1.95835	0.0698634	0.0806713	0.935118	0.0148814	1.95835	0.0698634	2.06203	0.0117359
336	18.3303	0.4358	0.2258	0.99793	2.06965	0.210657	0.968109	1.01719	0.4395	0.2271	0.99793	2.06364	0.213065	0.974139	2.07348	0.4503	0.2336	0.99795	2.07243	0.217374	0.932417	1.88569		1.01719	2.07348	1.88569		1.65879	0.563515	0.650692	0.958222	0.0225499	1.65879	0.563515	2.06858	0.00449352
672	25.923	0.4366	0.2249	0.99768	2.05629	0.212416	1.15346	1.8605	0.4399	0.2285	0.99768	2.07476	0.212115	1.06604	1.6184	0.4507	0.2335	0.99766	2.0689	0.217939	1.02208	2.1505		1.8605	1.6184	2.1505		1.87647	0.266409	0.307623	1.08052	0.0668775	1.87647	0.266409	2.06665	0.00943875
580	24.0832	0.4366	0.2249	0.99759	2.05611	0.212435	1.15346	1.8697	0.44	0.227	0.99756	2.05941	0.213746	1.08901	2.39984	0.4513	0.2347	0.99756	2.07718	0.217359	1.15656	1.87854		1.8697	2.39984	1.87854		2.04936	0.303555	0.350515	1.13301	0.0381344	2.04936	0.303555	2.06423	0.0113342
1008	31.749	0.4369	0.2243	0.99761	2.04886	0.213334	1.22296	2.30073	0.4405	0.2281	0.99761	2.06767	0.213133	1.20389	2.10626	0.4514	0.2338	0.99759	2.06816	0.218356	1.17898	2.34581		2.30073	2.10626	2.34581		2.25093	0.1273	0.146993	1.20194	0.0220569	2.25093	0.1273	2.06156	0.0110072
1176	34.2929	0.4377	0.2254	0.99761	2.0555	0.213033	1.40831	2.15637	0.4406	0.2285	0.99761	2.07106	0.212832	1.22686	1.96205	0.4517	0.2346	0.99759	2.0743	0.217854	1.24622	2.11064		2.15637	1.96205	2.11064		2.07635	0.101599	0.117316	1.2938	0.0996416	2.07635	0.101599	2.06696	0.0100481
1344	36.6606	0.4377	0.2256	0.99761	2.05744	0.212832	1.40831	2.06013	0.4411	0.2286	0.99761	2.06951	0.213234	1.34174	2.15434	0.4519	0.2348	0.99759	2.07521	0.217854	1.29105	2.11064		2.06013	2.15434	2.11064		2.10837	0.0471425	0.0544355	1.34703	0.0588092	2.10837	0.0471425	2.06739	0.00907534
1512	38.8844	0.438	0.2265	0.99761	2.06469	0.21223	1.47781	1.77142	0.4411	0.229	0.99761	2.07341	0.212832	1.34174	1.96205	0.4524	0.235	0.99759	2.07464	0.218155	1.40312	2.25174		1.77142	1.96205	2.25174		1.99507	0.241858	0.279274	1.40756	0.0681477	1.99507	0.241858	2.07092	0.00542836
																											mean	2.05993
																											SD	0.0584082
																											CI	0.0511961
									0MP	10MT	0.99761	20MT	20MP	Simplex	Cortoss
4.89								Line
	Simplex	Cortoss						Best-fit values
Line								YIntercept	-0.1473	-0.0969	-0.08752	-0.04813	-0.0736	0.1484	0.09712
Best-fit values								Slope	0.1879	0.1983	0.2138	0.209	0.2632	0.09701	0.2097
YIntercept	-0.003826	0.001451						Std. Error
Slope	0.1627	0.2424						YIntercept	0.08016	0.05647	0.1003	0.05089	0.07461	0.06175	0.05307
Std. Error								Slope	0.01247	0.008783	0.0156	0.007916	0.01161	0.009604	0.008255
YIntercept	0.02039	0.02091						95% Confidence Intervals
Slope	0.007211	0.007392						YIntercept	-0.3172 to 0.02262	-0.2166 to 0.02281	-0.3001 to 0.1251	-0.1560 to 0.05976	-0.2318 to 0.08457	0.01752 to 0.2793	-0.01539 to 0.2096
95% Confidence Intervals								Slope	0.1615 to 0.2143	0.1797 to 0.2169	0.1807 to 0.2468	0.1922 to 0.2258	0.2386 to 0.2878	0.07665 to 0.1174	0.1922 to 0.2272
YIntercept	-0.04927 to 0.04162	-0.04514 to 0.04804						Goodness of Fit
Slope	0.1466 to 0.1787	0.2259 to 0.2589						Degrees of Freedom	16	16	16	16	16	16	16
Goodness of Fit								R square	0.9342	0.9696	0.9215	0.9776	0.9698	0.8644	0.9758
Degrees of Freedom	10	10						Absolute Sum of Squares	0.8295	0.4117	1.298	0.3344	0.7187	0.4922	0.3637
R square	0.9807	0.9908						Sy.x	0.2277	0.1604	0.2849	0.1446	0.2119	0.1754	0.1508
Absolute Sum of Squares	0.01997	0.02099
Sy.x	0.04469	0.04581						Number of points
								Analyzed	18	18	18	18	18	18	18
Number of points
Analyzed	12	12						95CI
		0
		1.41421
		2.44949
		4.89898
		6.9282
		12.9615
																		0	0.011		0.178882	-0.219065
																		1.41421	-0.1		0.0178751	0.114921
																		2.44949	0.1		0.961593	0.188473
																		4.89898	0.5		100.147	4
																		6.9282	1.2		3.55741	0.142088
																		12.9615	2.1
				0.99761

## Sheet: PLS release
		Powder to liquid ratio		4
		Polylysine (wt%)		2.5
		Polylysine in sample (wt%)		2
		Volume (ml)		15
		dilution factor		2
	F1	mass	1Hr	ppm	PLS in sample	PLS release	% release		6Hr	ppm	PLS release	% release	acum		24Hr	ppm	PLS release	% release	acum		1W	ppm	PLS release	% release	acum		2W	ppm	PLS release	% release	acum		3W	ppm	PLS release	% release	acum		4W	ppm	PLS release	% release	acum		5W	ppm	PLS release	% release	acum
		0.4571	0.342	11.9184	0.009142	0.000178776	1.95555		0.364	11.586	0.000173789	1.901	3.85655		0.506	9.09474	0.000136421	1.49225	5.34879		0.708	5.55088	8.32632e-05	0.910776	6.25957		0.731	5.14737	7.72105e-05	0.844569	7.10414		0.588	7.65614	0.000114842	1.2562	8.36034		0.423	10.5509	0.000158263	1.73117	10.0915		0.681	6.02456	9.03684e-05	0.988497	11.08
		0.451	0.129	15.7088	0.00902	0.000235632	2.61232		0.514	8.95439	0.000134316	1.48909	4.10141		0.507	9.07719	0.000136158	1.50951	5.61092		0.791	4.09474	6.14211e-05	0.680943	6.29187		0.732	5.12982	7.69474e-05	0.853075	7.14494		0.559	8.16491	0.000122474	1.3578	8.50274		0.321	12.3404	0.000185105	2.05216	10.5549		0.688	5.90175	8.85263e-05	0.981445	11.5364
		0.4538	0.128	15.7263	0.009076	0.000235895	2.5991		0.427	10.4807	0.000157211	1.73216	4.33126		0.504	9.12982	0.000136947	1.5089	5.84016		0.783	4.23509	6.35263e-05	0.699937	6.54009		0.737	5.04211	7.56316e-05	0.833314	7.37341		0.613	7.21754	0.000108263	1.19285	8.56626		0.3	12.7088	0.000190632	2.10039	10.6667		0.602	7.41053	0.000111158	1.22475	11.8914
		mean	0.199667	14.4512	0.00907933	0.000216767	2.38899			10.3404	0.000155105	1.70742	4.09641			9.10058	0.000136509	1.50355	5.59996			4.6269	6.94035e-05	0.763885	6.36384			5.10643	7.65965e-05	0.843653	7.2075			7.67953	0.000115193	1.26895	8.47645			11.8667	0.000178	1.96124	10.4377			6.44561	9.66842e-05	1.0649	11.5026
		SD	0.123265	2.19346	6.10683e-05	3.29018e-05	0.375433			1.32139	1.98209e-05	0.207068	0.237397			0.0267987	4.0198e-07	0.00979564	0.245866			0.803258	1.20489e-05	0.127565	0.15349			0.0563956	8.45934e-07	0.00991235	0.145126			0.474117	7.11176e-06	0.0832109	0.105448			1.1543	1.73145e-05	0.200705	0.304965			0.837892	1.25684e-05	0.138479	0.40675
		CI					0.433513						0.274123						0.283902						0.177235						0.167577						0.121761						0.352143						0.469674
	F2	0.4277	0.906	2.07719	0.008554	3.11579e-05	0.364249		0.912	1.97193	2.95789e-05	0.345791	0.71004		0.908	2.04211	3.06316e-05	0.358097	1.06814		0.889	2.37544	3.56316e-05	0.416549	1.48469		0.877	2.58596	3.87895e-05	0.453466	1.93815		0.927	1.70877	2.56316e-05	0.299644	2.2378		0.975	0.866667	1.3e-05	0.151976	2.38977		0.969	0.97193	1.45789e-05	0.170434	2.56021
		0.4436	0.91	2.00702	0.008872	3.01053e-05	0.339329		0.91	2.00702	3.01053e-05	0.339329	0.678658		0.904	2.11228	3.16842e-05	0.357126	1.03578		0.889	2.37544	3.56316e-05	0.401618	1.4374		0.869	2.72632	4.08947e-05	0.460942	1.89834		0.923	1.77895	2.66842e-05	0.300769	2.19911		0.974	0.884211	1.32632e-05	0.149495	2.34861		0.974	0.884211	1.32632e-05	0.149495	2.4981
		0.4498	0.911	1.98947	0.008996	2.98421e-05	0.331726		0.909	2.02456	3.03684e-05	0.337577	0.669303		0.906	2.07719	3.11579e-05	0.346353	1.01566		0.889	2.37544	3.56316e-05	0.396082	1.41174		0.883	2.4807	3.72105e-05	0.413634	1.82537		0.918	1.86667	2.8e-05	0.311249	2.13662		0.97	0.954386	1.43158e-05	0.159135	2.29576		0.97	0.954386	1.43158e-05	0.159135	2.45489
		mean	0.909	2.02456	0.00880733	3.03684e-05	0.345102			2.00117	3.00175e-05	0.340899	0.686			2.07719	3.11579e-05	0.353858	1.03986			2.37544	3.56316e-05	0.40475	1.44461			2.59766	3.89649e-05	0.442681	1.88729			1.7848	2.67719e-05	0.303888	2.19118			0.901754	1.35263e-05	0.153535	2.34471			0.936842	1.40526e-05	0.159688	2.5044
		SD	0.00264575	0.0464167	0.000227985	6.9625e-07	0.0170126			0.0267987	4.0198e-07	0.00432615	0.021338			0.0350877	5.26316e-07	0.00651817	0.0264766			0	0	0.0105864	0.0370036			0.123224	1.84836e-06	0.0254311	0.0571963			0.0791096	1.18664e-06	0.00640033	0.0510515			0.0464167	6.9625e-07	0.00500586	0.047128			0.0464167	6.9625e-07	0.0104808	0.0529385
							0.0196445						0.024639						0.0305726						0.0427281						0.0660446						0.0589492						0.0544188						0.0611281
	F3	0.4484	0.468	9.7614	0.008968	0.000146421	1.63271		0.333	12.1298	0.000181947	2.02885	3.66156		0.499	9.21754	0.000138263	1.54174	5.2033		0.45	10.0772	0.000151158	1.68553	6.88882		0.462	9.86667	0.000148	1.65031	8.53913		0.476	7.66	0.0001149	1.28122	9.82036		0.933	1.60351	2.40526e-05	0.268205	10.0886		0.93	1.65614	2.48421e-05	0.277008	10.3656
		0.4392	0.519	8.86667	0.008784	0.000133	1.51412		0.257	13.4632	0.000201947	2.29904	3.81315		0.285	12.9719	0.000194579	2.21515	6.02831		0.501	9.18246	0.000137737	1.56804	7.59635		0.583	7.74386	0.000116158	1.32238	8.91873		0.193	8.16	0.0001224	1.39344	10.3122		0.913	1.95439	2.93158e-05	0.333741	10.6459		0.901	2.16491	3.24737e-05	0.369691	11.0156
		0.4982	0.508	9.05965	0.009964	0.000135895	1.36386		0.06	16.9193	0.000253789	2.54706	3.91092		0.482	9.51579	0.000142737	1.43253	5.34345		0.483	9.49825	0.000142474	1.42988	6.77333		0.551	8.30526	0.000124579	1.25029	8.02362		0.31	7.22	0.0001083	1.08691	9.11053		0.913	1.95439	2.93158e-05	0.294217	9.40475		0.911	1.98947	2.98421e-05	0.299499	9.70425
		mean	0.498333	9.22924	0.00923867	0.000138439	1.50356			14.1708	0.000212561	2.29165	3.79521			10.5684	0.000158526	1.72981	5.52502			9.58596	0.000143789	1.56115	7.08617			8.6386	0.000129579	1.40766	8.49383			7.68	0.0001152	1.25386	9.74769			1.83743	2.75614e-05	0.298721	10.0464			1.93684	2.90526e-05	0.3154	10.3618
		SD	0.026839	0.47086	0.000634859	7.0629e-06	0.134735			2.4719	3.70785e-05	0.259185	0.125647			2.08683	3.13025e-05	0.423855	0.441458			0.453773	6.80659e-06	0.12796	0.445587			1.09996	1.64994e-05	0.213211	0.44927			0.470319	7.05479e-06	0.155086	0.604105			0.202579	3.03869e-06	0.0329992	0.621652			0.258437	3.87656e-06	0.0483441	0.655684
							0.155578						0.145084						0.509752						0.51452						0.518772						0.69756						0.717822						0.757118
	F4	0.4354	0.916	1.90175	0.008708	2.85263e-05	0.327587		0.931	1.6386	2.45789e-05	0.282257	0.609845		0.932	1.62105	2.43158e-05	0.279235	0.88908		0.941	1.46316	2.19474e-05	0.252037	1.14112		0.92	1.83158	2.74737e-05	0.315499	1.45662		0.98	7.66	0.0001149	1.31948	2.77609		0.991	0.585965	8.78947e-06	0.100936	2.87703		0.981	0.761404	1.14211e-05	0.131156	3.00818
		0.4344	0.924	1.7614	0.008688	2.64211e-05	0.30411		0.91	2.00702	3.01053e-05	0.346515	0.650625		0.929	1.67368	2.51053e-05	0.288965	0.93959		0.942	1.44561	2.16842e-05	0.249588	1.18918		0.919	1.84912	2.77368e-05	0.319255	1.50843		0.978	8.16	0.0001224	1.40884	2.91727		0.993	0.550877	8.26316e-06	0.09511	3.01238		0.993	0.550877	8.26316e-06	0.09511	3.10749
		0.4461	0.927	1.70877	0.008922	2.56316e-05	0.287285		0.909	2.02456	3.03684e-05	0.340377	0.627662		0.884	2.46316	3.69474e-05	0.414115	1.04178		0.937	1.53333	2.3e-05	0.25779	1.29957		0.912	1.97193	2.95789e-05	0.331528	1.6311		0.978	7.22	0.0001083	1.21385	2.84495		0.993	0.550877	8.26316e-06	0.0926155	2.93756		0.993	0.550877	8.26316e-06	0.0926155	3.03018
		mean	0.922333	1.79064	0.00877267	2.68596e-05	0.306327			1.89006	2.83509e-05	0.32305	0.629377			1.9193	2.87895e-05	0.327438	0.956816			1.4807	2.22105e-05	0.253138	1.20995			1.88421	2.82632e-05	0.322094	1.53205			7.68	0.0001152	1.31406	2.8461			0.562573	8.4386e-06	0.0962204	2.94232			0.621053	9.31579e-06	0.106294	3.04862
		SD	0.00568624	0.0997586	0.000129713	1.49638e-06	0.0202425			0.217949	3.26924e-06	0.0354606	0.0204444			0.471731	7.07596e-06	0.0752219	0.0777926			0.0464167	6.9625e-07	0.0042103	0.0812427			0.0764719	1.14708e-06	0.00838319	0.0896048			0.470319	7.05479e-06	0.0976061	0.0705972			0.0202579	3.03869e-07	0.00426974	0.0678028			0.121547	1.82321e-06	0.0215673	0.052159
							0.023374						0.0236071						0.0898271						0.0938109						0.103467						0.0815187						0.0782919						0.060228
			Times		2	6	24	168	336	504	672	840	1008
			SQRT		1.41421	2.44949	4.89898	12.9615	18.3303	22.4499	25.923	28.9828	31.749
			F1		2.39	4.09641	5.59996	6.36384	7.2075	8.47645	10.4377	11.5026	12.1827		3.50217	-10.148
				SD	0.38	0.237397	0.245866	0.15349	0.145126	0.105448	0.304965	0.40675	0.397145		0.460272	4.20887
				CI	0.438786	0.274123	0.283902	0.177235	0.167577	0.121761	0.352143	0.469674	0.458584		0.920503	2.91974
			F2		0.345102	0.686	1.03986	1.44461	1.88729	2.19118	2.34471	2.5044	2.69388		57.8955	5
				SD	0.0170126	0.021338	0.0264766	0.0370036	0.0571963	0.0510515	0.047128	0.0529385	0.056062		493.552	42.6244
				CI	0.0196445	0.024639	0.0305726	0.0427281	0.0660446	0.0589492	0.0544188	0.0611281	0.0647348
			F3		1.50356	3.79521	5.52502	7.08617	8.49383	9.74769	10.0464	10.3618	10.658
				SD	0.134735	0.125647	0.441458	0.445587	0.44927	0.604105	0.621652	0.655684	0.685711
				CI	0.155578	0.145084	0.509752	0.51452	0.518772	0.69756	0.717822	0.757118	0.79179
			F4		0.306327	0.629377	0.956816	1.20995	1.53205	2.8461	2.94232	3.04862	3.18974
				SD	0.0202425	0.0204444	0.0777926	0.0812427	0.0896048	0.0705972	0.0678028	0.052159	0.0447682
				CI	0.023374	0.0236071	0.0898271	0.0938109	0.103467	0.0815187	0.0782919	0.060228	0.0516938

## Sheet: BFS and Modulus of elasticity
		Biaixal flexural Strength (MPa)							Modulus of elasticity (GPa)
		F1	F2	F3	F4				F1	F2	F3	F4
		25		0		Z250			25		0		Z250
	PO	2.5	0	2.5	0			PO	2.5	0	2.5	0
	PLS	106.205	116.438	119.421	155.13	167.09		PLS	5.16872	5.46344	5.21466	5.43962	5.50394
		105.424	123.854	125.553	168.166	217.205			4.69623	5.66169	5.4519	5.42762	5.90399
		104.036	123.088	132.842	159.929	183.788			5.05156	4.01076	5.54594	6.41592	5.50715
		102.074	124.835	134.089	137.925	257.751			4.7062	5.64452	5.31243	5.69551	6.66109
		112.458	134.02	124.301	160.274	222.361			5.09975	5.80467	5.35157	5.68282	6.9333
		104.938	126.43	138.359	147.937	224.049			4.98188	6.05266	6.03387	6.24593	6.49905
		98.4702	131.312	131.272	150.481	208.683			5.11269	5.73051	6.20452	5.39486	6.4325
		101.306	116.213	112.521	153.243	254.781			5.13546	5.47788	4.97711	5.50378	6.3965
	mean	104.364	124.524	127.295	154.136	216.964		mean	4.99406	5.48077	5.5115	5.72576	6.22969
	SD	4.13686	6.28999	8.51407	9.13739	31.2358		SD	0.189271	0.622796	0.413483	0.392645	0.531513
	CI	2.86664	4.35866	5.89984	6.33177	21.6449		CI	0.131156	0.431568	0.286524	0.272084	0.368313
